# Supplementary material for: Acinetobacter baumannii: much more than a human pathogen
Source: Antimicrob Agents Chemother. 2025 Jul 25;69(9):e00801-25. doi: 10.1128/aac.00801-25 (PMC12406671; doi:10.1128/aac.00801-25)
Supplement: Table S1 — List of all the non-human isolates plus representative genomes from the main ICs considered for the phylogenetic tree. [file aac.00801-25-s0001.xlsx]

## Sheet: non_human
Supplementary Table 1
List of all the non-human isolates plus representative genomes from the main ICs considered for the phylogenetic tree.
id	bioproject	biosample	geographic location	collection date	Phylogeny_labeling	general_class	intermediate_class	specific_class	host	isolation source	sample type	host disease	isolate
GCF_000369325.1	1	SAMN01828143	Czech Republic	1994	Human	human_related	clinical	urine	Homo sapiens	Urine	-	-	-
GCF_001399655.1	1	SAMN04029125	Australia	2008	Human	human_related	clinical	wound	Homo sapiens	Wound	-	-	-
GCF_001511995.1	1	SAMEA1317920	Australia	2010	Human	human_related	clinical	wound	Homo sapiens	Wound	-	-	-
GCF_001512055.1	1	SAMEA1466008	Greece	2002	Human	human_related	missing	missing	Homo sapiens	Missing	-	-	-
GCF_001512215.1	1	SAMEA1709749	Netherlands	1984	Human	human_related	missing	missing	Homo sapiens	Missing	-	-	-
GCF_001549575.1	1	SAMN04407353	Mexico	2011	Human	human_related	clinical	pleural_fluid	Homo sapiens	Pleural fluid	-	-	-
GCF_001612005.1	1	SAMN03078661	USA	2006	Human	human_related	clinical	blood	Homo sapiens	Blood	-	-	-
GCF_001612415.1	1	SAMN03078680	USA	2008	Human	human_related	clinical	wound	Homo sapiens	Wound	-	-	-
GCF_001704695.1	1	SAMN05292963	Germany	2011	Human	human_related	missing	missing	Homo sapiens	Missing	-	-	-
GCF_002245595.1	1	SAMN07257378	Brazil	2012	Human	human_related	clinical	tracheal_aspirate	Homo sapiens	Tracheal aspirate	-	-	-
GCF_002927895.1	1	SAMN07303764	Honduras	2016	Human	human_related	clinical	endobronchial_tube	Homo sapiens	Endobronchial tube	-	-	-
GCF_003670075.1	1	SAMN07534975	Togo	2016	Human	human_related	clinical	cerebrospinal_fluid	Homo sapiens	Cerebrospinal fluid	-	-	-
GCF_005819735.1	1	SAMEA5396089	Germany	2013	Human	human_related	clinical	clinical_material	Homo sapiens	Clinical material	-	-	-
GCF_006492055.1	1	SAMN12087687	Ukraine	2014	Human	human_related	clinical	wound	Homo sapiens	Wound	-	-	-
GCF_015538125.1	1	SAMN14911844	Brazil	2008	Human	human_related	clinical	blood	Homo sapiens	Blood	-	-	-
GCF_018422645.1	1	SAMN17373021	Germany	2019	Human	human_related	clinical	rectal_swab	Homo sapiens	Rectal swab/stool	-	-	-
GCF_020255185.1	1	SAMN21876329	France	2017	Human	human_related	clinical	tracheal_aspirate	Homo sapiens	Tracheal aspirate	-	-	-
GCF_900476815.2	1	SAMEA1317933	Australia	2006	Human	human_related	missing	missing	Homo sapiens	Missing	-	-	-
GCF_904885795.1	1	SAMEA7451205	Germany	2016	Human	human_related	clinical	clinical_material	Homo sapiens	Clinical material	-	-	-
GCF_000369285.1	2	SAMN01828145	Netherlands	1982	Human	human_related	clinical	urine	Homo sapiens	Urine	-	-	-
GCF_001400975.1	2	SAMN04124451	France	2015	Human	human_related	clinical	urine	Homo sapiens	Urine	-	-	-
GCF_001420515.1	2	SAMN04054216	United Kingdom	2011	Human	human_related	clinical	sputum	Homo sapiens	Sputum	-	-	-
GCF_001541875.1	2	SAMN04005085	Spain	2011	Human	human_related	clinical	tracheobronchial_aspirate	Homo sapiens	Tracheobronchial aspirate	-	-	-
GCF_001704685.1	2	SAMN05292964	Germany	2014	Human	human_related	missing	missing	Homo sapiens	Missing	-	-	-
GCF_002082845.1	2	SAMN06650262	South Korea	2013	Human	human_related	clinical	blood	Homo sapiens	Blood	-	-	-
GCF_002154155.1	2	SAMN06246916	Tunisia	2012	Human	human_related	clinical	specimen_brushes	Homo sapiens	Protected specimen brushes	-	-	-
GCF_002238075.1	2	SAMN07268441	Ivory Coast	2013	Human	human_related	clinical	urine	Homo sapiens	Urine	-	-	-
GCF_003352595.1	2	SAMN03765515	Taiwan	2010	Human	human_related	clinical	blood	Homo sapiens	Blood	-	-	-
GCF_006369835.1	2	SAMN10716699	France	2017	Human	human_related	clinical	throat	Homo sapiens	Throat	-	-	-
GCF_006492085.1	2	SAMN12087706	USA	2011	Human	human_related	clinical	sterile_tissue	Homo sapiens	Sterile tissue	-	-	-
GCF_007113795.1	2	SAMN10618172	China	2018	Human	human_related	clinical	sputum	Homo sapiens	Sputum	-	-	-
GCF_017584105.1	2	SAMN18276099	Russia	2017	Human	human_related	clinical	blood	Homo sapiens	Blood	-	-	-
GCF_018928145.1	2	SAMN17917143	Serbia	2018	Human	human_related	clinical	catheter	Homo sapiens	Tip of aspiration catheter	-	-	-
GCF_022662055.1	2	SAMN25513296	Croatia	2020	Human	human_related	clinical	blood	Homo sapiens	Blood	-	-	-
GCF_024732425.1	2	SAMN09244924	Greece	1997	Human	human_related	missing	missing	Homo sapiens	Missing	-	-	-
GCF_900117945.2	2	SAMEA1466079	Australia	1999	Human	human_related	missing	missing	Homo sapiens	Missing	-	-	-
GCF_900495555.1	2	SAMEA104305272	Thailand	2016	Human	human_related	missing	missing	Homo sapiens	Missing	-	-	-
GCF_904884615.1	2	SAMEA7451178	Germany	2013	Human	human_related	clinical	clinical_material	Homo sapiens	Clinical material	-	-	-
GCA_016533125.2	3	SAMN04525206	USA	2006	Human	human_related	clinical	sterile_site	Homo sapiens	Sterile body site	-	-	-
GCA_017953035.1	3	SAMN16659789	Israel	2013	Human	human_related	clinical	blood	Homo sapiens	Blood	-	-	-
GCF_000286535.1	3	SAMN02436485	Iraq	2009	Human	human_related	missing	missing	Homo sapiens	Missing	-	-	-
GCF_000368105.1	3	SAMN01828181	Netherlands	1997	Human	human_related	clinical	blood	Homo sapiens	Blood	-	-	-
GCF_001612015.1	3	SAMN03078662	USA	2006	Human	human_related	clinical	blood	Homo sapiens	Blood	-	-	-
GCF_001612215.1	3	SAMN03078673	USA	2007	Human	human_related	clinical	tracheal_aspirate	Homo sapiens	Trach aspirate	-	-	-
GCF_002416365.1	3	SAMN04272866	Switzerland	2015	Human	human_related	clinical	skin	Homo sapiens	Skin	-	-	-
GCF_003948195.1	3	SAMN10261587	USA	2006	Human	human_related	clinical	blood	Homo sapiens	Blood	-	-	-
GCF_018221425.1	3	SAMN14072388	Israel	2019	Human	human_related	clinical	blood	Homo sapiens	Blood	-	-	-
GCF_023913885.1	3	SAMN29132634	Israel	2020	Human	human_related	clinical	sputum	Homo sapiens	Sputum	-	-	-
GCA_022477195.3	4	SAMN26421058	USA	2021	Human	human_related	missing	missing	Homo sapiens	Missing	-	-	-
GCF_000368245.1	4	SAMN01828174	Czech Republic	2001	Human	human_related	clinical	sputum	Homo sapiens	Sputum	-	-	-
GCF_003583665.1	4	SAMN09951355	Bolivia	2016	Human	human_related	clinical	ulcer	Homo sapiens	Ulcer	-	-	-
GCF_009829755.1	4	SAMN07573381	Argentina	1999	Human	human_related	clinical	wound	Homo sapiens	Wound	-	-	-
GCF_012781995.1	4	SAMN14420901	Brazil	2017	Human	human_related	clinical	catheter	Homo sapiens	Catheter tip	-	-	-
GCF_014531515.1	4	SAMN15915099	Egypt	2015	Human	human_related	missing	missing	Homo sapiens	Missing	-	-	-
GCF_015538345.1	4	SAMN14911832	Brazil	2016	Human	human_related	clinical	bronchoalveolar_lavage	Homo sapiens	Bronchoalveolar lavage	-	-	-
GCF_016654255.2	4	SAMN17136837	Russia	2019	Human	human_related	clinical	bronchoalveolar_lavage	Homo sapiens	Bronchoalveolar lavage	-	-	-
GCF_024139075.1	4	SAMN19356530	Chile	2011	Human	human_related	clinical	ulcer	Homo sapiens	Sacrum ulcer	-	-	-
GCF_904884635.1	4	SAMEA7451172	Germany	2013	Human	human_related	clinical	clinical_material	Homo sapiens	Clinical material	-	-	-
GCA_021273665.1	5	SAMN24300509	USA	2020	Human	human_related	clinical	blood	Homo sapiens	Blood	-	-	-
GCA_025776275.3	5	SAMN31388744	USA	2022	Human	human_related	clinical	cerebrospinal_fluid	Homo sapiens	Cerebrospinal fluid	-	-	-
GCF_000746645.1	5	SAMN02940899	Canada	2010	Human	human_related	hospital	hospital	Homo sapiens	Hospital	-	-	-
GCF_000809845.3	5	SAMN03084827	USA	2009	Human	human_related	clinical	bodily_fluid	Homo sapiens	Bodily fluid	-	-	-
GCF_001636235.1	5	SAMN04485290	Mexico	2008	Human	human_related	clinical	bronchial_fluid	Homo sapiens	Bronchial fluid	-	-	-
GCF_001700445.1	5	SAMN05005381	USA	2013	Human	human_related	clinical	wound	Homo sapiens	Wound	-	-	-
GCF_001896005.1	5	SAMN06077191	Mexico	2009	Human	human_related	clinical	colon	Homo sapiens	Small colon	-	-	-
GCF_001922425.2	5	SAMN06093832	Mexico	2012	Human	human_related	clinical	bronchial	Homo sapiens	Bronchial	-	-	-
GCF_002250465.1	5	SAMN07269295	Brazil	2014	Human	human_related	missing	missing	Homo sapiens	Missing	-	-	-
GCF_002928095.1	5	SAMN07303779	Honduras	2016	Human	human_related	clinical	respiratory_tract	Homo sapiens	Upper respiratory tract	-	-	-
GCF_002928135.1	5	SAMN07303770	Honduras	2015	Human	human_related	clinical	blood	Homo sapiens	Blood	-	-	-
GCF_003345235.1	5	SAMN07559626	Mexico	2015	Human	human_related	clinical	feces	Homo sapiens	Feces	-	-	-
GCF_003522665.1	5	SAMN07520236	Mexico	2013	Human	human_related	clinical	blood	Homo sapiens	Blood	-	-	-
GCF_003812485.1	5	SAMN10411605	Brazil	2008	Human	human_related	clinical	cerebrospinal_fluid	Homo sapiens	Cerebrospinal fluid	-	-	-
GCF_004209225.1	5	SAMN10910652	Mexico	2015	Human	human_related	clinical	urine	Homo sapiens	Urine	-	-	-
GCF_008180145.1	5	SAMN12635204	Brazil	2016	Human	human_related	clinical	tracheal_aspirate	Homo sapiens	Tracheal aspirate	-	-	-
GCF_015537845.1	5	SAMN14911858	Brazil	2016	Human	human_related	clinical	urine	Homo sapiens	Urine	-	-	-
GCF_020255745.1	5	SAMN21876356	France	2018	Human	human_related	clinical	sputum	Homo sapiens	Sputum	-	-	-
GCF_024139035.1	5	SAMN19356535	Chile	2011	Human	human_related	clinical	blood_culture	Homo sapiens	Blood culture	-	-	-
GCF_025258765.1	5	SAMN21493827	USA	2021	Human	human_related	clinical	wound	Homo sapiens	Wound/abscess	-	-	-
GCA_017950815.1	6	SAMN16659866	Israel	2014	Human	human_related	clinical	tracheal_aspirate	Homo sapiens	Tracheal aspirate	-	-	-
GCF_003949115.2	6	SAMN10261535	USA	2012	Human	human_related	clinical	tracheal_aspirate	Homo sapiens	Tracheal aspirate	-	-	-
GCF_004282835.1	6	SAMN10341989	Brazil	2016	Human	human_related	clinical	respiratory_tract	Homo sapiens	Respiratory tract	-	-	-
GCF_009445385.1	6	SAMN12509149	Georgia	2018	Human	human_related	missing	missing	Homo sapiens	Missing	-	-	-
GCF_016864315.2	6	SAMN15501056	France	2017	Human	human_related	clinical	bronchoalveolar_lavage	Homo sapiens	Bronchoalveolar lavage	-	-	-
GCF_017897445.1	6	SAMN18614321	Lebanon	2020	Human	human_related	missing	missing	Homo sapiens	Missing	-	-	-
GCF_018420785.1	6	SAMN17373113	Germany	2019	Human	human_related	clinical	groin_swab	Homo sapiens	Groin swab	-	-	-
GCF_022916135.1	6	SAMN27182098	USA	2022	Human	human_related	clinical	sputum	Homo sapiens	Sputum	-	-	-
GCF_024106315.1	6	SAMN29151496	USA	2022	Human	human_related	clinical	skin	Homo sapiens	Skin	-	-	-
GCF_030125125.1	6	SAMN35302348	Russia	2019	Human	human_related	clinical	vent_liquor	Homo sapiens	Vent. liquor	-	-	-
GCF_001611995.1	7	SAMN03078660	USA	2006	Human	human_related	clinical	blood	Homo sapiens	Blood	-	-	-
GCF_001612095.1	7	SAMN03078663	USA	2007	Human	human_related	clinical	trauma_site	Homo sapiens	Severe trauma site	-	-	-
GCF_002082785.1	7	SAMN06650239	South Korea	2013	Human	human_related	clinical	sputum	Homo sapiens	Sputum	-	-	-
GCF_002927855.1	7	SAMN07303765	Honduras	2016	Human	human_related	clinical	cornea_secretion	Homo sapiens	Cornea secretion	-	-	-
GCF_002927965.1	7	SAMN07303776	Honduras	2015	Human	human_related	clinical	endobronchial_tube	Homo sapiens	Endobronchial tube	-	-	-
GCF_003595955.1	7	SAMN09951331	Bolivia	2016	Human	human_related	clinical	catheter	Homo sapiens	Catheter	-	-	-
GCF_003597385.1	7	SAMN09951315	Bolivia	2015	Human	human_related	clinical	catheter	Homo sapiens	Catheter	-	-	-
GCF_015538305.1	7	SAMN14911835	Brazil	2016	Human	human_related	clinical	blood	Homo sapiens	Blood	-	-	-
GCF_020255525.1	7	SAMN21876316	France	2015	Human	human_related	clinical	blood	Homo sapiens	Blood	-	-	-
GCF_023006185.1	7	SAMN20599220	Thailand	2019	Human	human_related	clinical	sputum	Homo sapiens	Sputum	-	-	-
GCF_000369205.1	8	SAMN01828149	Czech Republic	1994	Human	human_related	clinical	sputum	Homo sapiens	Sputum	-	-	-
GCF_000623015.1	8	SAMN02628531	USA	1997	Human	human_related	missing	missing	Homo sapiens	Missing	-	-	-
GCF_000805045.1	8	SAMN03068193	China	2011	Human	human_related	clinical	sputum	Homo sapiens	Sputum	-	-	-
GCF_000805215.1	8	SAMN03068269	China	2011	Human	human_related	clinical	blood	Homo sapiens	Blood	-	-	-
GCF_001077655.1	8	SAMN03817045	Canada	2012	Human	human_related	clinical	blood	Homo sapiens	Blood	-	-	-
GCF_001441355.1	8	SAMN04208819	USA	2013	Human	human_related	clinical	blood	Homo sapiens	Blood	-	-	-
GCF_001578145.1	8	SAMN03890256	China	2010	Human	human_related	clinical	sputum	Homo sapiens	Sputum	-	-	-
GCF_002837905.2	8	SAMN08093369	Iraq	2016	Human	human_related	clinical	cerebrospinal_fluid	Homo sapiens	Cerebrospinal fluid	-	-	-
GCF_002927775.1	8	SAMN07303773	Honduras	2015	Human	human_related	clinical	wound	Homo sapiens	Wound	-	-	-
GCF_004357225.1	8	SAMN09708300	Pakistan	2015	Human	human_related	clinical	pus	Homo sapiens	Pus	-	-	-
GCF_004758865.1	8	SAMN11298775	India	2018	Human	human_related	clinical	blood	Homo sapiens	Blood	-	-	-
GCF_006491975.1	8	SAMN12087721	USA	2006	Human	human_related	clinical	wound	Homo sapiens	Wound	-	-	-
GCF_008123485.1	8	SAMN12605424	Taiwan	2002	Human	human_related	clinical	blood	Homo sapiens	Blood	-	-	-
GCF_009736145.1	8	SAMN09095600	South Korea	2014	Human	human_related	clinical	blood	Homo sapiens	Blood	-	-	-
GCF_009753775.1	8	SAMN13496543	China	2014	Human	human_related	clinical	sputum	Homo sapiens	Sputum	-	-	-
GCF_020255705.1	8	SAMN21876311	France	2013	Human	human_related	clinical	wound	Homo sapiens	Wound	-	-	-
GCF_900494795.1	8	SAMEA104305191	Thailand	2016	Human	human_related	missing	missing	Homo sapiens	Missing	-	-	-
GCA_015832155.1	9	SAMN15676490	Spain	2019	Human	human_related	clinical	clinical	Homo sapiens	Clinical	-	-	-
GCF_000453445.1	9	SAMN02055540	USA	2006	Human	human_related	missing	missing	Homo sapiens	Missing	-	-	-
GCF_000814345.1	9	SAMN03263969	Colombia	2012	Human	human_related	clinical	bodily_fluid	Homo sapiens	Bodily fluid	-	-	-
GCF_001432275.1	9	SAMN04089926	Lebanon	2012	Human	human_related	missing	missing	Homo sapiens	Missing	-	-	-
GCF_001432455.1	9	SAMN04145622	USA	2005	Human	human_related	clinical	blood	Homo sapiens	Blood	-	-	-
GCF_002760695.1	9	SAMN06459018	Tunisia	2013	Human	human_related	clinical	urine	Homo sapiens	Urine	-	-	-
GCF_003948295.1	9	SAMN10261612	USA	2010	Human	human_related	missing	missing	Homo sapiens	Missing	-	-	-
GCF_004123315.1	9	SAMN08915454	Spain	2017	Human	human_related	clinical	rectal_swab	Homo sapiens	Rectal swab	-	-	-
GCF_004768705.1	9	SAMN11311113	India	2018	Human	human_related	clinical	blood	Homo sapiens	Blood	-	-	-
GCF_006494055.1	9	SAMN12087732	USA	2003	Human	human_related	clinical	wound	Homo sapiens	Wound	-	-	-
GCF_017838235.1	9	SAMN17860394	Nigeria	2017	Human	human_related	clinical	feces	Homo sapiens	Feces	-	-	-
GCF_019920175.1	9	SAMN14753150	Sudan	2018	Human	human_related	missing	missing	Homo sapiens	Missing	-	-	-
GCF_020132105.1	9	SAMN21240079	Lebanon	2015	Human	human_related	clinical	tracheal_aspirate	Homo sapiens	Tracheal aspirate	-	-	-
GCF_021460525.1	9	SAMN22108556	Pakistan	2016	Human	human_related	missing	missing	Homo sapiens	Missing	-	-	-
GCA_022468985.2	9	SAMN25131654	Belgium	2017	Human	human_related	missing	missing	Homo sapiens	Missing	-	-	-
GCF_025950435.1	9	SAMN29999247	Brazil	2021	Human	human_related	clinical	blood	Homo sapiens	Blood	-	-	-
GCA_021659255.1	10	SAMN03160609	Denmark	2014	Human	human_related	hospital	hospital	Homo sapiens	Hospital	-	-	-
GCF_003345865.1	10	SAMN09708304	Pakistan	2015	Human	human_related	clinical	pus	Homo sapiens	Pus	-	-	-
GCF_003345925.1	10	SAMN09708293	Pakistan	2015	Human	human_related	clinical	nasobronchial_lavage	Homo sapiens	Nasobronchial lavage	-	-	-
GCF_004357285.1	10	SAMN09708289	Pakistan	2015	Human	human_related	clinical	nasobronchial_lavage	Homo sapiens	Nasobronchial lavage	-	-	-
GCF_014531005.1	10	SAMN15915126	Egypt	2010	Human	human_related	missing	missing	Homo sapiens	Missing	-	-	-
GCA_014531215.1	10	SAMN15915112	Egypt	2015	Human	human_related	missing	missing	Homo sapiens	Missing	-	-	-
GCF_014531475.1	10	SAMN15915100	Egypt	2015	Human	human_related	missing	missing	Homo sapiens	Missing	-	-	-
GCA_022460155.2	10	SAMN25131638	Belgium	2014	Human	human_related	missing	missing	Homo sapiens	Missing	-	-	-
GCF_029713725.1	10	SAMN27010264	Saudi Arabia	2019	Human	human_related	missing	missing	Homo sapiens	Missing	-	-	-
GCF_900243925.1	10	SAMEA104446226	Kuwait	2008	Human	human_related	missing	missing	Homo sapiens	Missing	-	-	-
GCF_002411775.1	11	SAMN07692765	Ghana	2015	Human	human_related	clinical	urine	Homo sapiens	Urine	-	-	-
GCF_003184015.1	11	SAMN09223253	Turkey	2017	Human	human_related	clinical	wound	Homo sapiens	Wound	-	-	-
GCF_003382235.1	11	SAMN09768096	Ghana	2015	Human	human_related	clinical	urethral_swab	Homo sapiens	Urethral swab	-	-	-
GCF_016506625.1	11	SAMN10435531	USA	2018	Human	human_related	clinical	wound	Homo sapiens	Wound	-	-	-
GCF_018446675.1	11	SAMN17372146	Germany	2019	Human	human_related	clinical	bronchial_secretions	Homo sapiens	Bronchial secretions	-	-	-
GCF_023006245.1	11	SAMN20599216	Thailand	2019	Human	human_related	clinical	sputum	Homo sapiens	Sputum	-	-	-
GCF_024205285.1	11	SAMN23553142	China	2021	Human	human_related	clinical	rectal_swab	Homo sapiens	Rectal swab	-	-	-
GCF_029713805.1	11	SAMN27010279	Saudi Arabia	2019	Human	human_related	missing	missing	Homo sapiens	Missing	-	-	-
GCF_900494935.1	11	SAMEA104305202	Thailand	2016	Human	human_related	missing	missing	Homo sapiens	Missing	-	-	-
GCF_904884525.1	11	SAMEA7451185	Germany	2014	Human	human_related	clinical	clinical_material	Homo sapiens	Clinical material	-	-	-
GCF_000341985.1	PRJNA224116	SAMN02469980	India	2010	Plant or soil	environment	soil	mangrove	-	mangrove soil	-	-	-
GCF_001657725.1	PRJNA224116	SAMN04892866	Germany	2000	Companion_animal	animal	companion_animal	cat	cat	-	urine	-	-
GCF_001693095.1	PRJNA224116	SAMN05257111	Germany	2013	Farm_animal	animal	farm	goose	goose	-	tissue sample	-	-
GCF_001693105.1	PRJNA224116	SAMN05257110	Poland	2013	Wildlife_animal	animal	wildlife	white_stork	white stork nestling	-	tissue sample	-	-
GCF_001693115.1	PRJNA224116	SAMN05257112	Germany	2012	Farm_animal	animal	farm	chicken	chicken	-	tissue sample	-	-
GCF_001693125.1	PRJNA224116	SAMN05257113	Poland	2013	Wildlife_animal	animal	wildlife	white_stork	white stork nestling	-	tissue sample	-	-
GCF_001693175.1	PRJNA224116	SAMN05257114	Poland	2014	Wildlife_animal	animal	wildlife	white_stork	white stork nestling	-	tissue sample	-	-
GCF_001693185.1	PRJNA224116	SAMN05257107	Poland	2014	Wildlife_animal	animal	wildlife	white_stork	white stork nestling	-	tissue sample	-	-
GCF_001693195.1	PRJNA224116	SAMN05257108	Poland	2014	Wildlife_animal	animal	wildlife	white_stork	white stork nestling	-	tissue sample	-	-
GCF_001693205.1	PRJNA224116	SAMN05257109	Poland	2014	Wildlife_animal	animal	wildlife	white_stork	white stork nestling	-	tissue sample	-	-
GCF_001704675.1	PRJNA224116	SAMN05292947	Germany	2011	Companion_animal	animal	companion_animal	dog	dog	-	tissue sample	-	-
GCF_001704705.1	PRJNA224116	SAMN05292962	Germany	2011	Companion_animal	animal	companion_animal	dog	dog	-	tissue sample	-	-
GCF_002367895.1	PRJNA224116	SAMN07673494	Luxembourg	2016	Wildlife_animal	animal	wildlife	grey_parrot	grey parrot	-	tissue sample	-	-
GCF_002573725.1	PRJNA224116	SAMN07236630	Poland	2013	Wildlife_animal	animal	wildlife	white_stork	white stork	choana	tissue sample	-	-
GCF_002573735.1	PRJNA224116	SAMN07236631	Poland	2014	Wildlife_animal	animal	wildlife	white_stork	white stork	rectum	tissue sample	-	-
GCF_002573795.1	PRJNA224116	SAMN07236641	Germany	2015	Farm_animal	animal	farm	chicken	chicken	-	environmental sample	-	-
GCF_002573805.1	PRJNA224116	SAMN07236635	Germany	2015	Farm_animal	animal	farm	turkey	turkey	-	environmental sample	-	-
GCF_002573815.1	PRJNA224116	SAMN07236642	Germany	2015	Wildlife_animal	animal	wildlife	white_stork	white stork	-	environmental sample	-	-
GCF_002573825.1	PRJNA224116	SAMN07236643	Germany	2016	Wildlife_animal	animal	wildlife	white_stork	white stork	-	environmental sample	-	-
GCF_002573875.1	PRJNA224116	SAMN07236648	Poland	2016	Wildlife_animal	animal	wildlife	white_stork	white stork	choana	tissue sample	-	-
GCF_002573895.1	PRJNA224116	SAMN07236629	Poland	2013	Wildlife_animal	animal	wildlife	white_stork	white stork	choana	tissue sample	-	-
GCF_002573905.1	PRJNA224116	SAMN07236632	Germany	2016	Farm_animal	animal	farm	goose	goose	egg shells	tissue sample	-	-
GCF_002573915.1	PRJNA224116	SAMN07236633	Germany	2016	Farm_animal	animal	farm	goose	goose	-	environmental sample	-	-
GCF_002727055.2	PRJNA224116	SAMN07689236	Brazil	2014	Plant or soil	plant	missing	plant	Aeschynomene fluminensis	inner root	tissue sample	-	-
GCF_002753915.1	PRJNA224116	SAMN07945345	Pakistan	2012	Farm_animal	animal	farm	sheep	Ovis aries	sheep brocho-alveolar lavage	-	pneumonia	-
GCF_003056465.1	PRJNA224116	SAMN08639650	Italy	2015	Companion_animal	animal	companion_animal	pets	-	pets	cell culture	-	-
GCF_003056475.1	PRJNA224116	SAMN08639648	Italy	2015	Companion_animal	animal	companion_animal	pets	-	pets	cell culture	-	-
GCF_003056505.1	PRJNA224116	SAMN08639649	Italy	2015	Companion_animal	animal	companion_animal	pets	-	pets	cell culture	-	-
GCF_003056515.1	PRJNA224116	SAMN08639651	Italy	2015	Companion_animal	animal	companion_animal	pets	-	pets	cell culture	-	-
GCF_003056525.1	PRJNA224116	SAMN08639652	Italy	2015	Companion_animal	animal	companion_animal	pets	-	pets	cell culture	-	-
GCF_003994455.1	PRJNA224116	SAMN10662617	China	2018	Farm_animal	animal	farm	pig	pig	feces	-	colonization	-
GCF_004152685.1	PRJNA224116	SAMN10784980	Canada	2014	Farm_animal	animal	farm	cow	Bos taurus	manure	whole organism	-	-
GCF_004152715.1	PRJNA224116	SAMN10784978	Canada	2014	Farm_animal	animal	farm	cow	Bos taurus	manure	whole organism	-	-
GCF_004152785.1	PRJNA224116	SAMN10784979	Canada	2014	Farm_animal	animal	farm	cow	Bos taurus	manure	whole organism	-	-
GCF_004153295.1	PRJNA224116	SAMN10784976	Canada	2014	Farm_animal	animal	farm	cow	Bos taurus	manure	whole organism	-	-
GCF_004153595.1	PRJNA224116	SAMN10829634	Germany	2018	Farm_animal	animal	companion_animal	dog	dog	urine	urine sample	-	-
GCF_004194555.1	PRJNA224116	SAMN08513260	USA	1943	Plant or soil	plant	farm	guayule_shrub	Parthenium argentatum Gray (guayule shrubs)	aerobic microbial decomposition of whole and defoliated guayule (retting)	bacterial cell culture	-	-
GCF_008801795.1	PRJNA224116	SAMN10426731	Germany	2016	Farm_animal	animal	farm	horse	horse	conjunctivitis	Whole organism	-	-
GCF_009740145.1	PRJNA224116	SAMN13476302	China	2018	Plant or soil	environment	agriculture	rhizosphere	-	cucumber rhizosphere	cell culture	-	-
GCF_012974585.1	PRJNA224116	SAMN14072279	China	2017	Farm_animal	animal	farm	duck	Duck	trachea	mixed culture	-	-
GCF_012974845.1	PRJNA224116	SAMN12057668	Thailand	2017	Companion_animal	animal	companion_animal	dog	Canis lupus familiaris	urine	-	Urinary tract infection	-
GCF_013346445.1	PRJNA224116	SAMN15105068	USA	2018	Farm_animal	animal	farm	pig	Sus scrofa	feces	-	missing	-
GCF_013346455.1	PRJNA224116	SAMN15105067	USA	2018	Farm_animal	animal	farm	pig	Sus scrofa	feces	-	missing	-
GCF_013394265.1	PRJNA224116	SAMN12860376	China	2017	Farm_animal	animal	farm	duck	duck	feces	-	missing	-
GCF_013394285.1	PRJNA224116	SAMN12859885	China	2017	Farm_animal	animal	farm	duck	duck	feces	-	missing	-
GCF_015571935.1	PRJNA224116	SAMN16304032	Canada	2018	Farm_animal	animal	farm	pig	Sus scrofa domesticus	swab	-	missing	-
GCF_015676585.1	PRJNA224116	SAMN16304041	Canada	2018	Farm_animal	animal	farm	pig	Sus scrofa domesticus	swab	-	missing	-
GCF_015676635.1	PRJNA224116	SAMN16304042	Canada	2018	Farm_animal	animal	farm	pig	Sus scrofa domesticus	swab	-	missing	-
GCF_015676835.1	PRJNA224116	SAMN16304029	Canada	2018	Farm_animal	animal	farm	pig	Sus scrofa domesticus	swab	-	missing	-
GCF_015676875.1	PRJNA224116	SAMN16304027	Canada	2018	Farm_animal	animal	farm	pig	Sus scrofa domesticus	swab	-	missing	-
GCF_017753625.1	PRJNA224116	SAMN18498586	China	2019	NA	environment	missing	swab	-	missing	environment swab	-	-
GCF_017897205.1	PRJNA224116	SAMN18607616	Dominican Republic	2018	Aquatic source	environment	water	river	-	Ozama River	-	-	-
GCF_018831465.1	PRJNA224116	SAMN14149266	Lebanon	2015	Companion_animal	animal	companion_animal	cat	-	Animal (cat)	-	-	-
GCF_019457715.1	PRJNA224116	SAMN19911946	France	2015	Wildlife_animal	animal	wildlife	wolf	Canis lupus	urine	-	Urinary Tract Infection	-
GCF_020985285.1	PRJNA224116	SAMN23235066	China	2021	Wildlife_animal	animal	wildlife	salamander	-	Andrias davidianus	-	-	-
GCF_021729465.1	PRJNA224116	SAMN15182649	China	2019	Farm_animal	animal	farm	duck	Duck	stool	-	Not available	-
GCF_022014125.1	PRJNA224116	SAMN17319840	Thailand	2016	Plant or soil	environment	soil	soil	-	soil sample	Soil sample	-	-
GCF_022369275.1	PRJNA224116	SAMN15438232	China	2018	Wildlife_animal	animal	wildlife	pangolin	-	Manis javanica	-	-	-
GCF_022369355.1	PRJNA224116	SAMN15589941	China	2018	Wildlife_animal	animal	wildlife	pangolin	-	Manis javanica	-	-	-
GCF_022660835.1	PRJNA224116	SAMN13935716	Brazil	2012	Wildlife_animal	animal	wildlife	migratory_bird	Dendrocygna viduata	Choanal swab of a migratory bird	Single Bacteria Cell	-	-
GCF_023498875.1	PRJNA224116	SAMN27298906	United Kingdom	2006	Farm_animal	animal	farm	pig	Sus scrofa domesticus	fecal sample	-	not applicable	-
GCF_023498895.1	PRJNA224116	SAMN27298910	United Kingdom	2006	Farm_animal	animal	farm	pig	Sus scrofa domesticus	fecal sample	-	not applicable	-
GCF_023498905.1	PRJNA224116	SAMN27298908	United Kingdom	2006	Farm_animal	animal	farm	pig	Sus scrofa domesticus	fecal sample	-	not applicable	-
GCF_023498915.1	PRJNA224116	SAMN27298907	United Kingdom	2006	Farm_animal	animal	farm	pig	Sus scrofa domesticus	fecal sample	-	not applicable	-
GCF_023498955.1	PRJNA224116	SAMN27298909	United Kingdom	2006	Farm_animal	animal	farm	pig	Sus scrofa domesticus	fecal sample	-	not applicable	-
GCF_023498975.1	PRJNA224116	SAMN27298904	United Kingdom	2006	Farm_animal	animal	farm	pig	Sus scrofa domesticus	fecal sample	-	not applicable	-
GCF_023498995.1	PRJNA224116	SAMN27298905	United Kingdom	2006	Farm_animal	animal	farm	pig	Sus scrofa domesticus	fecal sample	-	not applicable	-
GCF_023499005.1	PRJNA224116	SAMN27298902	United Kingdom	2006	Farm_animal	animal	farm	cow	Bos taurus	Nostril sample	-	not applicable	-
GCF_023499035.1	PRJNA224116	SAMN27298903	United Kingdom	2006	Farm_animal	animal	farm	cow	Bos taurus	Nostril sample	-	not applicable	-
GCF_023499055.1	PRJNA224116	SAMN27298901	United Kingdom	2006	Farm_animal	animal	farm	cow	Bos taurus	fecal sample	-	not applicable	-
GCF_023499075.1	PRJNA224116	SAMN27298900	United Kingdom	2006	Farm_animal	animal	farm	cow	Bos taurus	fecal sample	-	not applicable	-
GCF_023499085.1	PRJNA224116	SAMN27298898	United Kingdom	2006	Farm_animal	animal	farm	cow	Bos taurus	fecal sample	-	not applicable	-
GCF_023499095.1	PRJNA224116	SAMN27298896	United Kingdom	2006	Farm_animal	animal	farm	cow	Bos taurus	fecal sample	-	not applicable	-
GCF_023499105.1	PRJNA224116	SAMN27298899	United Kingdom	2006	Farm_animal	animal	farm	cow	Bos taurus	fecal sample	-	not applicable	-
GCF_023499155.1	PRJNA224116	SAMN27298897	United Kingdom	2006	Farm_animal	animal	farm	cow	Bos taurus	fecal sample	-	not applicable	-
GCF_025456805.1	PRJNA224116	SAMN28578928	Romania	2018	Wastewater	environment	water	wastewater	-	wastewater	water	-	-
GCF_025456815.1	PRJNA224116	SAMN28578931	Romania	2018	Wastewater	environment	water	wastewater	-	wastewater	water	-	-
GCF_025456825.1	PRJNA224116	SAMN28578932	Romania	2018	Wastewater	environment	water	wastewater	-	wastewater	water	-	-
GCF_025456855.1	PRJNA224116	SAMN28578930	Romania	2018	Wastewater	environment	water	wastewater	-	wastewater	water	-	-
GCF_025456885.1	PRJNA224116	SAMN28578927	Romania	2018	Wastewater	environment	water	wastewater	-	wastewater	water	-	-
GCF_025456905.1	PRJNA224116	SAMN28578924	Romania	2019	Wastewater	environment	water	wastewater	-	wastewater	water	-	-
GCF_025456925.1	PRJNA224116	SAMN28578925	Romania	2018	Wastewater	environment	water	wastewater	-	wastewater	water	-	-
GCF_025456945.1	PRJNA224116	SAMN28578926	Romania	2018	Wastewater	environment	water	wastewater	-	wastewater	water	-	-
GCF_025456985.1	PRJNA224116	SAMN28578922	Romania	2019	Wastewater	environment	water	wastewater	-	wastewater	water	-	-
GCF_025457005.1	PRJNA224116	SAMN28578921	Romania	2019	Wastewater	environment	water	wastewater	-	wastewater	water	-	-
GCF_025457015.1	PRJNA224116	SAMN28578920	Romania	2019	Wastewater	environment	water	wastewater	-	wastewater	water	-	-
GCF_025457085.1	PRJNA224116	SAMN28578916	Romania	2019	Wastewater	environment	water	wastewater	-	wastewater	water	-	-
GCF_025457105.1	PRJNA224116	SAMN28578912	Romania	2019	Wastewater	environment	water	wastewater	-	wastewater	water	-	-
GCF_025457115.1	PRJNA224116	SAMN28578915	Romania	2019	Wastewater	environment	water	wastewater	-	wastewater	water	-	-
GCF_025457145.1	PRJNA224116	SAMN28578914	Romania	2019	Wastewater	environment	water	wastewater	-	wastewater	water	-	-
GCF_025457205.1	PRJNA224116	SAMN28578913	Romania	2019	Wastewater	environment	water	wastewater	-	wastewater	water	-	-
GCF_025457215.1	PRJNA224116	SAMN28578908	Romania	2019	Wastewater	environment	water	wastewater	-	wastewater	water	-	-
GCF_025457245.1	PRJNA224116	SAMN28578910	Romania	2019	Wastewater	environment	water	wastewater	-	wastewater	water	-	-
GCF_025457295.1	PRJNA224116	SAMN28578907	Romania	2019	Wastewater	environment	water	wastewater	-	wastewater	water	-	-
GCF_025457335.1	PRJNA224116	SAMN28578904	Romania	2019	Wastewater	environment	water	wastewater	-	wastewater	water	-	-
GCF_025457365.1	PRJNA224116	SAMN28578903	Romania	2019	Wastewater	environment	water	wastewater	-	wastewater	water	-	-
GCF_025457435.1	PRJNA224116	SAMN28578900	Romania	2018	Wastewater	environment	water	wastewater	-	wastewater	water	-	-
GCF_025457465.1	PRJNA224116	SAMN28578902	Romania	2019	Wastewater	environment	water	wastewater	-	wastewater	water	-	-
GCF_025515635.1	PRJNA224116	SAMN18612536	Dominican Republic	2018	Aquatic source	environment	water	river	-	Ozama River	-	-	-
GCF_027257305.1	PRJNA224116	SAMN31846785	Germany	2019	Farm_setting	environment	farm	chick_box_paper	-	chick-box-paper	culture	-	-
GCF_027257355.1	PRJNA224116	SAMN31846784	Germany	2019	Farm_setting	environment	farm	chick_box_paper	-	chick-box-paper	culture	-	-
GCF_027257375.1	PRJNA224116	SAMN31846781	Germany	2019	Farm_setting	environment	farm	chick_box_paper	-	chick-box-paper	culture	-	-
GCF_027257385.1	PRJNA224116	SAMN31846782	Germany	2019	Farm_setting	environment	farm	chick_box_paper	-	chick-box-paper	culture	-	-
GCF_027257415.1	PRJNA224116	SAMN31846783	Germany	2019	Farm_setting	environment	farm	chick_box_paper	-	chick-box-paper	culture	-	-
GCF_027257435.1	PRJNA224116	SAMN31846780	Germany	2019	Farm_setting	environment	farm	chick_box_paper	-	chick-box-paper	culture	-	-
GCF_027257445.1	PRJNA224116	SAMN31846779	Germany	2019	Farm_setting	environment	farm	chick_box_paper	-	chick-box-paper	culture	-	-
GCF_027257475.1	PRJNA224116	SAMN31846778	Czech Republic	2019	Farm_setting	environment	farm	chick_box_paper	-	chick-box-paper	culture	-	-
GCF_027257495.1	PRJNA224116	SAMN31846777	Germany	2019	Farm_setting	environment	farm	chick_box_paper	-	chick-box-paper	culture	-	-
GCF_027257515.1	PRJNA224116	SAMN31846775	Germany	2019	Farm_setting	environment	farm	chick_box_paper	-	chick-box-paper	culture	-	-
GCF_027257525.1	PRJNA224116	SAMN31846776	Germany	2019	Farm_setting	environment	farm	chick_box_paper	-	chick-box-paper	culture	-	-
GCF_027257555.1	PRJNA224116	SAMN31846774	Germany	2019	Farm_setting	environment	farm	chick_box_paper	-	chick-box-paper	culture	-	-
GCF_027257575.1	PRJNA224116	SAMN31846773	Germany	2019	Farm_setting	environment	farm	chick_box_paper	-	chick-box-paper	culture	-	-
GCF_027257595.1	PRJNA224116	SAMN31846770	Germany	2019	Farm_setting	environment	farm	chick_box_paper	-	chick-box-paper	culture	-	-
GCF_027257615.1	PRJNA224116	SAMN31846772	Germany	2019	Farm_setting	environment	farm	chick_box_paper	-	chick-box-paper	culture	-	-
GCF_027257635.1	PRJNA224116	SAMN31846771	Germany	2019	Farm_setting	environment	farm	chick_box_paper	-	chick-box-paper	culture	-	-
GCF_027257655.1	PRJNA224116	SAMN31846767	Germany	2019	Farm_setting	environment	farm	chick_box_paper	-	chick-box-paper	culture	-	-
GCF_027257665.1	PRJNA224116	SAMN31846769	Germany	2019	Farm_setting	environment	farm	chick_box_paper	-	chick-box-paper	culture	-	-
GCF_027257675.1	PRJNA224116	SAMN31846768	Germany	2019	Farm_setting	environment	farm	chick_box_paper	-	chick-box-paper	culture	-	-
GCF_027257695.1	PRJNA224116	SAMN31846766	Germany	2019	Farm_setting	environment	farm	chick_box_paper	-	chick-box-paper	culture	-	-
GCF_027257735.1	PRJNA224116	SAMN31846765	Germany	2019	Farm_setting	environment	farm	chick_box_paper	-	chick-box-paper	culture	-	-
GCF_027257755.1	PRJNA224116	SAMN31846764	Germany	2019	Farm_setting	environment	farm	chick_box_paper	-	chick-box-paper	culture	-	-
GCF_027257765.1	PRJNA224116	SAMN31846763	Germany	2019	Farm_setting	environment	farm	chick_box_paper	-	chick-box-paper	culture	-	-
GCF_027257815.1	PRJNA224116	SAMN31846761	Germany	2019	Farm_animal	animal	farm	turkey	Meleagris gallopavo	-	culture	-	-
GCF_028583465.1	PRJNA224116	SAMN31681935	Poland	2013	Wildlife_animal	animal	wildlife	white_stork	White Stork	Nestling, choana	-	unknown	-
GCF_029582015.1	PRJNA224116	SAMN31681934	Poland	2014	Wildlife_animal	animal	wildlife	white_stork	White Stork	Nestling, choana	-	unknown	-
GCF_029909475.1	PRJNA224116	SAMN34271990	Canada	2021	Aquatic source	environment	farm	water_bowl	-	Feedlot Water bowl	Cell culture	-	missing
GCF_030129885.1	PRJNA224116	SAMN31927179	Ireland	2019	Plant or soil	environment	farm	grass_manure	Not applicable	Grass with Chicken Manure	-	Not applicable	-
GCF_030129905.1	PRJNA224116	SAMN31927180	Ireland	2019	Plant or soil	environment	farm	grass_manure	Not applicable	Grass with Chicken Manure	-	Not applicable	-
GCF_030129955.1	PRJNA224116	SAMN31927175	Ireland	2019	Plant or soil	environment	farm	grass_manure	Not applicable	Grass with Chicken Manure	-	Not applicable	-
GCF_030130045.1	PRJNA224116	SAMN31927172	Ireland	2019	Plant or soil	environment	farm	grass_manure	Not applicable	Grass with Pig Manure	-	Not applicable	-
GCF_030130545.1	PRJNA224116	SAMN31927171	Ireland	2019	Plant or soil	environment	farm	grass_manure	Not applicable	Grass with Chicken Manure	-	Not applicable	-
GCF_030130685.1	PRJNA224116	SAMN31927165	Ireland	2019	Plant or soil	environment	farm	grass_manure	Not applicable	Grass with Pig Manure	-	Not applicable	-
GCF_030130725.1	PRJNA224116	SAMN31927163	Ireland	2019	Plant or soil	environment	farm	grass_manure	Not applicable	Grass with Chicken Manure	-	Not applicable	-
GCF_030130735.1	PRJNA224116	SAMN31927162	Ireland	2019	Plant or soil	environment	farm	grass_manure	Not applicable	Grass with Chicken Manure	-	Not applicable	-
GCF_030130765.1	PRJNA224116	SAMN31927161	Ireland	2019	Plant or soil	environment	farm	grass_manure	Not applicable	Grass with Chicken Manure	-	Not applicable	-
GCF_030130785.1	PRJNA224116	SAMN31927160	Ireland	2019	Plant or soil	environment	farm	grass_manure	Not applicable	Grass with Chicken Manure	-	Not applicable	-
GCF_030130825.1	PRJNA224116	SAMN31927158	Ireland	2019	Plant or soil	environment	farm	grass_manure	Not applicable	Grass with Cow Manure	-	Not applicable	-
GCF_030130885.1	PRJNA224116	SAMN31927155	Ireland	2019	Plant or soil	environment	farm	grass_manure	Not applicable	Grass with Cow Manure	-	Not applicable	-
GCF_030130895.1	PRJNA224116	SAMN31927156	Ireland	2019	Plant or soil	environment	farm	grass_manure	Not applicable	Grass with Chicken Manure	-	Not applicable	-
GCF_030130925.1	PRJNA224116	SAMN31927153	Ireland	2019	Plant or soil	environment	farm	grass_manure	Not applicable	Grass with Cow Manure	-	Not applicable	-
GCF_030130935.1	PRJNA224116	SAMN31927154	Ireland	2019	Plant or soil	environment	farm	grass_manure	Not applicable	Grass with Cow Manure	-	Not applicable	-
GCF_030130955.1	PRJNA224116	SAMN31927152	Ireland	2019	Plant or soil	environment	farm	grass_manure	Not applicable	Grass with Chicken Manure	-	Not applicable	-
GCF_030130985.1	PRJNA224116	SAMN31927150	Ireland	2019	Plant or soil	environment	farm	grass_manure	Not applicable	Grass with Chicken Manure	-	Not applicable	-
GCF_030131005.1	PRJNA224116	SAMN31927151	Ireland	2019	Plant or soil	environment	farm	grass_manure	Not applicable	Grass with Cow Manure	-	Not applicable	-
GCF_030131025.1	PRJNA224116	SAMN31927149	Ireland	2019	Plant or soil	environment	farm	grass_manure	Not applicable	Grass with Cow Manure	-	Not applicable	-
GCF_030131045.1	PRJNA224116	SAMN31927147	Ireland	2019	Plant or soil	environment	farm	grass_manure	Not applicable	Grass with Cow Manure	-	Not applicable	-
GCF_030131065.1	PRJNA224116	SAMN31927146	Ireland	2019	Plant or soil	environment	farm	grass_manure	Not applicable	Grass with Cow Manure	-	Not applicable	-
GCF_030131105.1	PRJNA224116	SAMN31927143	Ireland	2019	Plant or soil	environment	farm	grass_manure	Not applicable	Grass with Chicken Manure	-	Not applicable	-
GCF_030131125.1	PRJNA224116	SAMN31927142	Ireland	2019	Plant or soil	environment	farm	grass_manure	Not applicable	Grass with Pig Manure	-	Not applicable	-
GCF_030131145.1	PRJNA224116	SAMN31927141	Ireland	2019	Plant or soil	environment	farm	grass_manure	Not applicable	Grass with Chicken Manure	-	Not applicable	-
GCF_030131155.1	PRJNA224116	SAMN31927140	Ireland	2019	Plant or soil	environment	farm	grass_manure	Not applicable	Grass with Pig Manure	-	Not applicable	-
GCF_030131195.1	PRJNA224116	SAMN31927148	Ireland	2019	Plant or soil	environment	farm	grass_manure	Not applicable	Grass with Cow Manure	-	Not applicable	-
GCF_030131245.1	PRJNA224116	SAMN31927138	Ireland	2019	Plant or soil	environment	farm	grass_manure	Not applicable	Grass with Chicken Manure	-	Not applicable	-
GCF_030131265.1	PRJNA224116	SAMN31927137	Ireland	2019	Plant or soil	environment	farm	grass_manure	Not applicable	Grass with Chicken Manure	-	Not applicable	-
GCF_030131305.1	PRJNA224116	SAMN31927136	Ireland	2019	Plant or soil	environment	farm	grass_manure	Not applicable	Grass with Chicken Manure	-	Not applicable	-
GCF_030131365.1	PRJNA224116	SAMN31927131	Ireland	2019	Plant or soil	environment	farm	grass_manure	Not applicable	Grass with Chicken Manure	-	Not applicable	-
GCF_030131385.1	PRJNA224116	SAMN31927134	Ireland	2019	Plant or soil	environment	farm	grass_manure	Not applicable	Grass with Chicken Manure	-	Not applicable	-
GCF_030131425.1	PRJNA224116	SAMN31927127	Ireland	2019	Plant or soil	environment	farm	grass_manure	Not applicable	Grass with Chicken Manure	-	Not applicable	-
GCF_030131485.1	PRJNA224116	SAMN31927126	Ireland	2019	Plant or soil	environment	farm	grass_manure	Not applicable	Grass with Chicken Manure	-	Not applicable	-
GCF_030131525.1	PRJNA224116	SAMN31927123	Ireland	2019	Plant or soil	environment	farm	grass_manure	Not applicable	Grass with Chicken Manure	-	Not applicable	-
GCF_030131565.1	PRJNA224116	SAMN31927121	Ireland	2019	Plant or soil	environment	farm	grass_manure	Not applicable	Grass with Chicken Manure	-	Not applicable	-
GCF_030131585.1	PRJNA224116	SAMN31927120	Ireland	2019	Plant or soil	environment	farm	grass_manure	Not applicable	Grass with Pig Manure	-	Not applicable	-
GCF_030165035.1	PRJNA224116	SAMN35447053	Brazil	2020	Wildlife_animal	animal	wildlife	green_turtle	Green turtle	blood	-	Osteomyelitis	-
GCF_030168265.1	PRJNA224116	SAMN27918892	USA	2013	Farm_animal	animal	farm	cow	Bos taurus	-	-	-	-
GCF_030377085.1	PRJNA224116	SAMN28422592	France	2016	Companion_animal	animal	companion_animal	cat	cat	respiratory sample	bacterial sample	-	not applicable
GCF_030377095.1	PRJNA224116	SAMN28422595	France	2017	Companion_animal	animal	companion_animal	dog	dog	urine	bacterial sample	-	not applicable
GCF_030377105.1	PRJNA224116	SAMN28422593	France	2017	Companion_animal	animal	companion_animal	cat	cat	urine	bacterial sample	-	not applicable
GCF_030377145.1	PRJNA224116	SAMN28422591	France	2015	Companion_animal	animal	companion_animal	dog	dog	urine	bacterial sample	-	not applicable
GCF_030377175.1	PRJNA224116	SAMN28422594	France	2017	Companion_animal	animal	companion_animal	cat	cat	urine	bacterial sample	-	not applicable
GCF_030377205.1	PRJNA224116	SAMN28422590	France	2015	Companion_animal	animal	companion_animal	cat	cat	urine	bacterial sample	-	not applicable
GCF_030377225.1	PRJNA224116	SAMN28422589	France	2015	Companion_animal	animal	companion_animal	dog	dog	urine	bacterial sample	-	not applicable
GCF_030377285.1	PRJNA224116	SAMN28422587	France	2018	Companion_animal	animal	companion_animal	dog	dog	wound	bacterial sample	-	not applicable
GCF_030377305.1	PRJNA224116	SAMN28422585	France	2016	Companion_animal	animal	companion_animal	cat	cat	urine	bacterial sample	-	not applicable
GCF_030377315.1	PRJNA224116	SAMN28422584	France	2015	Companion_animal	animal	companion_animal	cat	cat	urine	bacterial sample	-	not applicable
GCF_030377345.1	PRJNA224116	SAMN28422582	France	2014	Companion_animal	animal	companion_animal	cat	cat	urine	bacterial sample	-	not applicable
GCF_030377365.1	PRJNA224116	SAMN28422581	France	2013	Companion_animal	animal	companion_animal	cat	cat	urine	bacterial sample	-	not applicable
GCF_030377375.1	PRJNA224116	SAMN28422583	France	2015	Companion_animal	animal	companion_animal	cat	cat	urine	bacterial sample	-	not applicable
GCF_030377445.1	PRJNA224116	SAMN28422580	France	2017	Companion_animal	animal	companion_animal	dog	dog	wound	bacterial sample	-	not applicable
GCF_030377475.1	PRJNA224116	SAMN28422576	France	2018	Companion_animal	animal	companion_animal	dog	dog	eye swab	bacterial sample	-	not applicable
GCF_030377505.1	PRJNA224116	SAMN28422575	France	2011	Companion_animal	animal	companion_animal	ferret	ferret	respiratory sample	bacterial sample	-	not applicable
GCF_030377525.1	PRJNA224116	SAMN28422572	France	2019	Farm_animal	animal	farm	horse	horse	wound	bacterial sample	-	not applicable
GCF_030377535.1	PRJNA224116	SAMN28422571	France	2011	Companion_animal	animal	companion_animal	dog	dog	respiratory sample	bacterial sample	-	not applicable
GCF_030377555.1	PRJNA224116	SAMN28422573	France	2016	Farm_animal	animal	farm	horse	horse	eye swab	bacterial sample	-	not applicable
GCF_030377575.1	PRJNA224116	SAMN28422574	France	2019	Companion_animal	animal	companion_animal	cat	cat	pus	bacterial sample	-	not applicable
GCF_030377605.1	PRJNA224116	SAMN28422570	France	2019	Companion_animal	animal	companion_animal	dog	dog	eye swab	bacterial sample	-	not applicable
GCF_030377625.1	PRJNA224116	SAMN28422567	France	2017	Farm_animal	animal	farm	horse	horse	wound	bacterial sample	-	not applicable
GCF_030377635.1	PRJNA224116	SAMN28422568	France	2017	Farm_animal	animal	farm	horse	horse	not determined	bacterial sample	-	not applicable
GCF_030377655.1	PRJNA224116	SAMN28422566	France	2017	Farm_animal	animal	farm	horse	horse	wound	bacterial sample	-	not applicable
GCF_030377665.1	PRJNA224116	SAMN28422569	France	2019	Companion_animal	animal	companion_animal	cat	cat	urine	bacterial sample	-	not applicable
GCF_030377705.1	PRJNA224116	SAMN28422565	France	2016	Companion_animal	animal	companion_animal	cat	cat	urine	bacterial sample	-	not applicable
GCF_030377725.1	PRJNA224116	SAMN28422564	France	2014	Companion_animal	animal	companion_animal	dog	dog	wound	bacterial sample	-	not applicable
GCF_030377745.1	PRJNA224116	SAMN28422561	France	2011	Companion_animal	animal	companion_animal	dog	dog	wound	bacterial sample	-	not applicable
GCF_030377755.1	PRJNA224116	SAMN28422563	France	2016	Farm_animal	animal	farm	horse	horse	lymphatic glanglion	bacterial sample	-	not applicable
GCF_030377785.1	PRJNA224116	SAMN28422560	France	2010	Companion_animal	animal	companion_animal	cat	cat	urine	bacterial sample	-	not applicable
GCF_030377795.1	PRJNA224116	SAMN28422559	France	2019	Farm_animal	animal	farm	horse	horse	respiratory sample	bacterial sample	-	not applicable
GCF_030377815.1	PRJNA224116	SAMN28422558	France	2018	Companion_animal	animal	companion_animal	cat	cat	body fluid	bacterial sample	-	not applicable
GCF_030377845.1	PRJNA224116	SAMN28422562	France	2017	Companion_animal	animal	companion_animal	cat	cat	not determined	bacterial sample	-	not applicable
GCF_030678675.1	PRJNA224116	SAMN36767699	Portugal	2022	Companion_animal	animal	companion_animal	cat	cat	missing	-	-	-
GCF_033345455.1	PRJNA224116	SAMN37972955	Nigeria	2023	Plant or soil	environment	agriculture	soil	-	unpolluted field from farm land	missing	-	-
GCF_033612615.1	PRJNA224116	SAMN38047912	South Korea	2022	Plant or soil	plant	missing	plant	Plant	missing	cell culture	-	-
GCF_034081005.1	PRJNA224116	SAMN38345631	China	2022	Farm_animal	animal	farm	chicken	chicken	throat swab	-	Healthy animal	-
GCF_034083075.1	PRJNA224116	SAMN38345664	China	2022	Farm_animal	animal	farm	chicken	chicken	throat swab	-	Healthy animal	-
GCF_035783195.1	PRJNA224116	SAMN27533008	India	2019	Farm_animal	animal	farm	pig	Sus scrofa cristatus	rectal swab	Microbe culture	-	-
GCF_035787775.1	PRJNA224116	SAMN27533462	India	2019	Farm_animal	animal	farm	cow	Bos taurus indicus	milk	Microbe Culture	-	-
GCF_035788155.1	PRJNA224116	SAMN27533443	India	2019	Farm_animal	animal	farm	pig	Sus scrofa cristatus	nasal swab	Microbe Culture	-	-
GCF_036441095.1	PRJNA224116	SAMN16745910	Germany	2018	Wildlife_animal	animal	aquatic	fish	fish	missing	-	-	-
GCF_038442225.1	PRJNA224116	SAMN40971052	France	2015	Companion_animal	animal	companion_animal	dog	dog	urine	-	Urinary Tract Infection	not applicable
GCF_038442235.1	PRJNA224116	SAMN40971051	France	2019	Companion_animal	animal	companion_animal	cat	cat	urine	-	UTI	not applicable
GCF_038442265.1	PRJNA224116	SAMN40971050	France	2019	Companion_animal	animal	companion_animal	cat	cat	urine	-	UTI	not applicable
GCF_038442275.1	PRJNA224116	SAMN40971049	France	2019	Companion_animal	animal	companion_animal	cat	cat	urine	-	UTI	not applicable
GCF_038442285.1	PRJNA224116	SAMN40971048	France	2019	Companion_animal	animal	companion_animal	cat	cat	urine	-	UTI	not applicable
GCF_038442295.1	PRJNA224116	SAMN40971047	France	2019	Companion_animal	animal	companion_animal	cat	cat	urine	-	UTI	not applicable
GCF_038442305.1	PRJNA224116	SAMN40971046	France	2019	Companion_animal	animal	companion_animal	cat	cat	urine	-	UTI	not applicable
GCF_038442375.1	PRJNA224116	SAMN40971045	France	2019	Companion_animal	animal	companion_animal	cat	cat	urine	-	UTI	not applicable
GCF_038442385.1	PRJNA224116	SAMN40971044	France	2019	Companion_animal	animal	companion_animal	cat	cat	urine	-	UTI	not applicable
GCF_038442395.1	PRJNA224116	SAMN40971043	France	2019	Companion_animal	animal	companion_animal	cat	cat	urine	-	UTI	not applicable
GCF_038442405.1	PRJNA224116	SAMN40971042	France	2019	Companion_animal	animal	companion_animal	cat	cat	urine	-	UTI	not applicable
GCF_038442415.1	PRJNA224116	SAMN40971041	France	2018	Companion_animal	animal	companion_animal	cat	cat	urine	-	UTI	not applicable
GCF_038442425.1	PRJNA224116	SAMN40971040	France	2016	Companion_animal	animal	companion_animal	cat	cat	urine	-	UTI	not applicable
GCF_038442555.1	PRJNA224116	SAMN40971039	France	2015	Companion_animal	animal	companion_animal	cat	cat	urine	-	UTI	not applicable
GCF_038442565.1	PRJNA224116	SAMN40971038	France	2015	Companion_animal	animal	companion_animal	cat	cat	urine	-	UTI	not applicable
GCF_038442575.1	PRJNA224116	SAMN40971037	France	2015	Companion_animal	animal	companion_animal	cat	cat	urine	-	UTI	not applicable
GCF_038442585.1	PRJNA224116	SAMN40971036	France	2015	Companion_animal	animal	companion_animal	cat	cat	urine	-	UTI	not applicable
GCF_038442635.1	PRJNA224116	SAMN40971035	France	2014	Companion_animal	animal	companion_animal	cat	cat	urine	-	UTI	not applicable
GCF_039658575.1	PRJNA224116	SAMN30674683	Brazil	2017	Petroleum	environment	industrial	petroleum	-	petroleum in presence of CO2	petroleum	-	-
GCF_039658595.1	PRJNA224116	SAMN30674681	Brazil	2017	Petroleum	environment	industrial	petroleum	-	petroleum in presence of CO2	petroleum	-	-
GCF_039658615.1	PRJNA224116	SAMN30674680	Brazil	2017	Petroleum	environment	industrial	petroleum	-	petroleum in presence of CO2	petroleum	-	-
GCF_039658635.1	PRJNA224116	SAMN30674679	Brazil	2017	Petroleum	environment	industrial	petroleum	-	petroleum in presence of CO2	petroleum	-	-
GCF_039658655.1	PRJNA224116	SAMN30674678	Brazil	2019	Plant or soil	environment	soil	contaminated	-	contamined soil	contamined soil	-	-
GCF_040698405.1	PRJNA224116	SAMN42361433	India	2023	Wildlife_animal	animal	aquatic	fish	fish	Fish gills	-	not applicable	-
GCF_040698455.1	PRJNA224116	SAMN42361438	India	2023	Animal_food	animal	food	chicken	chicken	Retail chicken	-	not applicable	-
GCF_040698495.1	PRJNA224116	SAMN42361437	India	2023	Animal_food	animal	food	chicken	chicken	Retail chicken	-	not applicable	-
GCF_040698565.1	PRJNA224116	SAMN42361431	India	2023	Animal_food	animal	food	pork	pig	Retail Pork	-	not applicable	-
GCF_040698575.1	PRJNA224116	SAMN42361429	India	2023	Animal_food	animal	food	pork	pig	Retail pork	-	not applicable	-
GCF_040698595.1	PRJNA224116	SAMN42361430	India	2023	Animal_food	animal	food	pork	pig	Retail pork	-	not applicable	-
GCF_040698635.1	PRJNA224116	SAMN42361432	India	2023	Animal_food	animal	food	pork	pig	Retail Pork	-	not applicable	-
GCF_040698665.1	PRJNA224116	SAMN42361439	India	2023	Animal_food	animal	food	chicken	chicken	Retail chicken	-	not applicable	-
GCF_040698685.1	PRJNA224116	SAMN42361434	India	2023	Companion_animal	animal	companion_animal	dog	dog	Wound swab	-	not applicable	-
GCF_040698705.1	PRJNA224116	SAMN42361436	India	2023	Animal_food	animal	food	chicken	chicken	Retail chicken	-	not applicable	-
GCF_040698725.1	PRJNA224116	SAMN42361435	India	2023	Animal_food	animal	food	chicken	chicken	Retail chicken	-	not applicable	-
GCF_041321005.1	PRJNA224116	SAMN43139119	China	2022	Farm_animal	animal	farm	duck	duck	embryos	-	Dead embryos	-
GCF_041801535.1	PRJNA224116	SAMN42799853	China	2021	Farm_animal	animal	farm	chicken	chickens	Temperate monsoon climate	-	Endocarditis	-
GCF_042862965.1	PRJNA224116	SAMN36763584	Brazil	2017	Aquatic source	environment	water	lake	-	lake water	lake water	-	-
GCF_042863085.1	PRJNA224116	SAMN36763598	Brazil	2017	Aquatic source	environment	water	lake	-	lake water	lake water	-	-
GCF_044005605.1	PRJNA224116	SAMN16274433	China	2020	Farm_animal	animal	farm	sheep	sheep	-	cell culture	-	-
GCF_045798585.1	PRJNA224116	SAMN37316476	India	2021	Wildlife_animal	animal	aquatic	prawn	-	prawn tissue	-	-	-
GCF_045798665.1	PRJNA224116	SAMN37316473	India	2022	Animal_food	animal	food	buffalo	-	buffalo meat	-	-	-
GCF_045798685.1	PRJNA224116	SAMN37316472	India	2022	Animal_food	animal	food	buffalo	-	buffalo meat	-	-	-
GCF_045798705.1	PRJNA224116	SAMN37316468	India	2021	Animal_food	animal	food	chicken	-	chicken meat	-	-	-
GCF_045798725.1	PRJNA224116	SAMN37316470	India	2022	Animal_food	animal	food	sheep	-	sheep meat	-	-	-
GCF_045798745.1	PRJNA224116	SAMN37316471	India	2022	Animal_food	animal	food	sheep	-	sheep meat	-	-	-
GCF_045798765.1	PRJNA224116	SAMN37316469	India	2021	Animal_food	animal	food	chicken	-	chicken meat	-	-	-
GCA_016496645.1	PRJNA514245	SAMEA54074668	Netherlands	2014	Companion_animal	animal	companion_animal	dog	Canis lupus familiaris	surface	-	-	UKG-Inl-T1-4N-2
GCA_016496685.1	PRJNA514245	SAMEA54073918	Netherlands	2014	Companion_animal	animal	companion_animal	dog	Canis lupus familiaris	surface	-	-	UKG-Inl-T1-1N-1
GCA_016496705.1	PRJNA514245	SAMEA54073168	Netherlands	2014	Companion_animal	animal	companion_animal	dog	Canis lupus familiaris	surface	-	-	214032504501
GCA_016496745.1	PRJNA514245	SAMEA54070918	Netherlands	2012	Companion_animal	animal	companion_animal	dog	Canis lupus familiaris	wound	-	-	214030705701
GCA_016496805.1	PRJNA514245	SAMEA54069418	Netherlands	2012	Companion_animal	animal	companion_animal	dog	Canis lupus familiaris	urine	-	-	212082004201
GCA_016496845.1	PRJNA514245	SAMEA54068668	Netherlands	2012	Companion_animal	animal	companion_animal	dog	Canis lupus familiaris	airway	-	-	212062205001
GCA_022933395.1	PRJNA514245	SAMN27279128	Canada	2013	Wildlife_animal	animal	wildlife	lizard	Lizard	feces	tissue sample	-	IHIT35879
GCA_022934405.1	PRJNA514245	SAMN27279135	USA	2013	Wildlife_animal	animal	wildlife	snake	Snake	feces	tissue sample	-	IHIT35887
GCA_022935365.1	PRJNA514245	SAMN27279138	USA	2013	Wildlife_animal	animal	wildlife	lizard	Lizard	feces	tissue sample	-	IHIT35890
GCA_022935405.1	PRJNA514245	SAMN27279131	Canada	2013	Wildlife_animal	animal	wildlife	snake	Snake	feces	tissue sample	-	IHIT35882
GCA_022936505.1	PRJNA514245	SAMN27279127	USA	2013	Wildlife_animal	animal	wildlife	lizard	Lizard	skin	tissue sample	-	IHIT35878
GCA_022953895.1	PRJNA514245	SAMN27279134	Viet Nam	2013	Wildlife_animal	animal	wildlife	lizard	Lizard	feces	tissue sample	-	IHIT35886
GCA_024480225.1	PRJNA514245	SAMN29862336	Germany	2016	Companion_animal	animal	companion_animal	dog	-	Central venous catheter	-	-	Dog
GCA_024480245.1	PRJNA514245	SAMN29633489	France	2015	Companion_animal	animal	companion_animal	dog	-	urine	-	-	Dog
GCA_024480265.1	PRJNA514245	SAMN29633479	Germany	2014	Companion_animal	animal	companion_animal	cat	-	urine	-	-	Cat
GCA_024480285.1	PRJNA514245	SAMN29633486	France	2015	Companion_animal	animal	companion_animal	cat	-	Swab teats	-	-	Cat
GCA_024480305.1	PRJNA514245	SAMN29633487	France	2015	Companion_animal	animal	companion_animal	dog	-	bronchoalveolar lavage	-	-	Dog
GCA_024480325.1	PRJNA514245	SAMN29633513	Germany	2018	Companion_animal	animal	companion_animal	dog	-	Swab knee	-	-	Dog
GCA_024480345.1	PRJNA514245	SAMN29633490	France	2015	Companion_animal	animal	companion_animal	cat	-	urine	-	-	Cat
GCA_024480625.1	PRJNA514245	SAMN29633482	France	2015	Companion_animal	animal	companion_animal	dog	-	urine	-	-	Dog
GCA_024480805.1	PRJNA514245	SAMN29633494	France	2016	Companion_animal	animal	companion_animal	cat	-	urine	-	-	Cat
GCA_024480825.1	PRJNA514245	SAMN29633485	France	2015	Companion_animal	animal	companion_animal	dog	-	ear	-	-	Dog
GCA_024481385.1	PRJNA514245	SAMN29862339	Germany	2017	Companion_animal	animal	companion_animal	cat	-	skin	-	-	Cat
GCA_024481425.1	PRJNA514245	SAMN29633481	Germany	2015	Companion_animal	animal	companion_animal	dog	-	wound	-	-	Dog
GCA_024481485.1	PRJNA514245	SAMN29633504	Germany	2017	Companion_animal	animal	companion_animal	cat	-	Central venous catheter	-	-	Cat
GCA_024481525.1	PRJNA514245	SAMN29633483	Germany	2015	Companion_animal	animal	companion_animal	cat	-	Swab throat	-	-	Cat
GCA_024481545.1	PRJNA514245	SAMN29633510	Germany	2018	Companion_animal	animal	companion_animal	dog	-	Central venous catheter	-	-	Dog
GCA_024482585.1	PRJNA514245	SAMN29862338	Germany	2017	Companion_animal	animal	companion_animal	dog	-	bronchoalveolar lavage	-	-	Dog
GCA_024483005.1	PRJNA514245	SAMN29862335	Germany	2015	Companion_animal	animal	companion_animal	cat	-	Phlegmone	-	-	Cat
GCA_024542435.1	PRJNA514245	SAMN29633484	Germany	2015	Companion_animal	animal	companion_animal	dog	-	Punctate abdominal cavity	-	-	Dog
GCA_026471705.1	PRJNA514245	SAMN31868625	Germany	2009	Farm_animal	animal	farm	horse	Horse	eye	-	unknown	IHIT15773
GCA_026472925.1	PRJNA514245	SAMN31868653	Germany	2014	Farm_animal	animal	farm	horse	Horse	feces	-	unknown	IHIT26023
GCA_026472945.1	PRJNA514245	SAMN31868652	Germany	2014	Farm_animal	animal	farm	horse	Horse	wound	-	unknown	IHIT25667
GCA_026472985.1	PRJNA514245	SAMN31868655	Germany	2014	Farm_animal	animal	farm	horse	Horse	feces	-	unknown	IHIT26669
GCA_026473005.1	PRJNA514245	SAMN31868657	Germany	2014	Farm_animal	animal	farm	horse	Horse	cervix swab	-	unknown	IHIT26873
GCA_026473065.1	PRJNA514245	SAMN31868671	Germany	2016	Farm_animal	animal	farm	horse	Horse	wound suture	-	unknown	IHIT31711
GCA_026473125.1	PRJNA514245	SAMN31868676	Germany	2016	Farm_animal	animal	farm	horse	Horse	cervix swab	-	unknown	IHIT32538
GCA_026473265.1	PRJNA514245	SAMN31868687	Germany	2018	Farm_animal	animal	farm	horse	Horse	wound	-	unknown	IHIT37442
GCA_026473305.1	PRJNA514245	SAMN31868697	Germany	2019	Farm_animal	animal	farm	horse	Horse	screw surgery	-	unknown	IHIT40381
GCA_026473325.1	PRJNA514245	SAMN31868691	Germany	2018	Farm_animal	animal	farm	horse	Horse	lymph node	-	unknown	IHIT38168
GCA_026473345.1	PRJNA514245	SAMN31868690	Germany	2018	Farm_animal	animal	farm	horse	Horse	wound	-	unknown	IHIT38021
GCA_026473365.1	PRJNA514245	SAMN31868700	Germany	2020	Farm_animal	animal	farm	horse	Horse	nasal cavity	-	unknown	IHIT42660
GCA_042925745.1	PRJNA514245	SAMN40259764	Romania	2019	Wastewater	environment	water	wastewater	-	Enviromental	Waste waters Effluent	-	19015 CNE6
GCA_042925765.1	PRJNA514245	SAMN40259756	Romania	2019	Wastewater	environment	water	wastewater	-	Enviromental	Waste waters Active sludge	-	19014 ENE4
GCA_042927095.1	PRJNA514245	SAMN40259812	Romania	2020	Aquatic source	environment	water	surface	-	Enviromental	Surface waters Downstream	-	20070 CNE2
GCA_042927865.1	PRJNA514245	SAMN40259807	Romania	2020	Wastewater	environment	water	wastewater	-	Enviromental	Waste waters Influent	-	20067 CNE5
GCA_042928675.1	PRJNA514245	SAMN40259824	Romania	2019	Aquatic source	environment	water	surface	-	Enviromental	Surface waters Downstream	-	Ab 19060 ENE2
GCA_045170025.1	PRJNA514245	SAMN41558489	Canada	2023	Plant_food	environment	food	coconut	-	Coconut meat [FOODON:00003856]; Ready-to-eat (RTE) [FOODON:03316636]; Food (chunks) [FOODON:00004555]; Food (frozen) [FOODON:03302148]; Retail environment [ENVO:01001448]	-	-	-
GCA_045170105.1	PRJNA514245	SAMN41558550	Canada	2023	Plant_food	environment	food	peach	-	Peach [FOODON:00002485]; Ready-to-eat (RTE) [FOODON:03316636]; Food (sliced) [FOODON:00002455]; Food (frozen) [FOODON:03302148]; Retail environment [ENVO:01001448]	-	-	-
GCA_045170165.1	PRJNA514245	SAMN41558551	Canada	2023	Plant_food	environment	food	peach	-	Peach [FOODON:00002485]; Ready-to-eat (RTE) [FOODON:03316636]; Food (sliced) [FOODON:00002455]; Food (frozen) [FOODON:03302148]; Retail environment [ENVO:01001448]	-	-	-
GCA_045170185.1	PRJNA514245	SAMN41558553	Canada	2023	Plant_food	environment	food	peach	-	Peach [FOODON:00002485]; Ready-to-eat (RTE) [FOODON:03316636]; Food (sliced) [FOODON:00002455]; Food (frozen) [FOODON:03302148]; Retail environment [ENVO:01001448]	-	-	-
GCA_045170195.1	PRJNA514245	SAMN41558484	Canada	2023	Plant_food	environment	food	coconut	-	Coconut meat [FOODON:00003856]; Ready-to-eat (RTE) [FOODON:03316636]; Food (chunks) [FOODON:00004555]; Food (frozen) [FOODON:03302148]; Retail environment [ENVO:01001448]	-	-	-
GCA_045170245.1	PRJNA514245	SAMN41558554	Canada	2023	Plant_food	environment	food	peach	-	Peach [FOODON:00002485]; Ready-to-eat (RTE) [FOODON:03316636]; Food (sliced) [FOODON:00002455]; Food (frozen) [FOODON:03302148]; Retail environment [ENVO:01001448]	-	-	-
GCA_045170265.1	PRJNA514245	SAMN41558501	Canada	2023	Plant_food	environment	food	coconut	-	Coconut meat [FOODON:00003856]; Ready-to-eat (RTE) [FOODON:03316636]; Food (chunks) [FOODON:00004555]; Food (frozen) [FOODON:03302148]; Retail environment [ENVO:01001448]	-	-	-
GCA_045170325.1	PRJNA514245	SAMN41558509	Canada	2023	Plant_food	environment	food	coconut	-	Coconut meat [FOODON:00003856]; Ready-to-eat (RTE) [FOODON:03316636]; Food (chunks) [FOODON:00004555]; Food (frozen) [FOODON:03302148]; Retail environment [ENVO:01001448]	-	-	-
GCA_045170345.1	PRJNA514245	SAMN41558524	Canada	2023	Plant_food	environment	food	coconut	-	Coconut meat [FOODON:00003856]; Ready-to-eat (RTE) [FOODON:03316636]; Food (chunks) [FOODON:00004555]; Food (frozen) [FOODON:03302148]; Retail environment [ENVO:01001448]	-	-	-
GCA_045170355.1	PRJNA514245	SAMN41558481	Canada	2023	Plant_food	environment	food	coconut	-	Coconut meat [FOODON:00003856]; Ready-to-eat (RTE) [FOODON:03316636]; Food (chunks) [FOODON:00004555]; Food (frozen) [FOODON:03302148]; Retail environment [ENVO:01001448]	-	-	-
GCA_039658555.1	PRJNA765678	SAMN30674682	Brazil	2017	Petroleum	environment	industrial	petroleum	-	petroleum in presence of CO2	petroleum	-	-
GCA_022966395.1	PRJNA800017	SAMN26198686	USA	2019	Animal_food	animal	food	salmon	-	SALMON (SA)	-	-	-
GCA_022966975.1	PRJNA800017	SAMN26198685	USA	2019	Animal_food	animal	food	salmon	-	SALMON (SA)	-	-	-
GCA_022967235.1	PRJNA800017	SAMN26198480	USA	2019	Animal_food	animal	food	salmon	-	SALMON (SA)	-	-	-
GCA_022967255.1	PRJNA800017	SAMN26198577	USA	2019	Animal_food	animal	food	shrimp	-	SHRIMP (SH)	-	-	-
GCA_022967275.1	PRJNA800017	SAMN26198564	USA	2019	Animal_food	animal	food	shrimp	-	SHRIMP (SH)	-	-	-
GCA_022967295.1	PRJNA800017	SAMN26198671	USA	2019	Animal_food	animal	food	salmon	-	SALMON (SA)	-	-	-
GCA_022967315.1	PRJNA800017	SAMN26198668	USA	2019	Animal_food	animal	food	salmon	-	SALMON (SA)	-	-	-
GCA_022967635.1	PRJNA800017	SAMN26198626	USA	2019	Animal_food	animal	food	salmon	-	SALMON (SA)	-	-	-
GCA_022967675.1	PRJNA800017	SAMN26198640	USA	2019	Animal_food	animal	food	shrimp	-	SHRIMP (SH)	-	-	-
GCA_025291655.1	PRJNA825364	SAMN27531706	China	2020	Wildlife_animal	animal	insect	honeybee	Apis mellifera	gut	metagenomic assembly	-	BHI2-bin.4
GCA_025291755.1	PRJNA825364	SAMN27531701	China	2020	Wildlife_animal	animal	insect	honeybee	Apis mellifera	gut	metagenomic assembly	-	BHI1-bin.3
GCA_028438035.1	PRJNA862736	SAMN29993312	Germany	2017	Wildlife_animal	animal	worm	earthworm	Lumbricina	-	cell culture	-	-
GCA_028438505.1	PRJNA862736	SAMN29993289	Germany	2013	Wildlife_animal	animal	wildlife	python	Pythonidae	-	cell culture	-	-
GCA_028438535.1	PRJNA862736	SAMN29993288	Germany	2013	Lab_animal	animal	laboratory	rabbit	Oryctolagus cuniculus	-	cell culture	-	-
GCA_028438605.1	PRJNA862736	SAMN29993283	Germany	2013	Companion_animal	animal	companion_animal	dog	Canis lupus familiaris	-	cell culture	-	-
GCA_028438615.1	PRJNA862736	SAMN29993284	Germany	2014	Lab_animal	animal	laboratory	rabbit	Oryctolagus cuniculus	-	cell culture	-	-
GCA_028438725.1	PRJNA862736	SAMN29993276	Germany	2013	Farm_animal	animal	farm	pig	Sus scrofa domesticus	-	cell culture	-	-
GCA_028438805.1	PRJNA862736	SAMN29993275	Germany	2013	Farm_animal	animal	farm	pig	Sus scrofa domesticus	-	cell culture	-	-
GCA_028438905.1	PRJNA862736	SAMN29993274	Germany	2013	Farm_animal	animal	farm	pig	Sus scrofa domesticus	-	cell culture	-	-
GCA_028438915.1	PRJNA862736	SAMN29993268	Poland	2019	Wildlife_animal	animal	wildlife	white_stork	Ciconia ciconia	-	cell culture	-	-
GCA_028438925.1	PRJNA862736	SAMN29993269	Germany	2019	Wildlife_animal	animal	worm	earthworm	lumbricina	-	cell culture	-	-
GCA_028438945.1	PRJNA862736	SAMN29993267	Poland	2019	Wildlife_animal	animal	wildlife	white_stork	Ciconia ciconia	-	cell culture	-	-
GCA_028438985.1	PRJNA862736	SAMN29993266	Poland	2019	Wildlife_animal	animal	wildlife	white_stork	Ciconia ciconia	-	cell culture	-	-
GCA_028439005.1	PRJNA862736	SAMN29993263	Spain	2019	Wildlife_animal	animal	wildlife	white_stork	Ciconia ciconia	-	cell culture	-	-
GCA_028439015.1	PRJNA862736	SAMN29993262	Spain	2019	Wildlife_animal	animal	wildlife	white_stork	Ciconia ciconia	-	cell culture	-	-
GCA_028439025.1	PRJNA862736	SAMN29993265	Spain	2019	Wildlife_animal	animal	wildlife	white_stork	Ciconia ciconia	-	cell culture	-	-
GCA_028439065.1	PRJNA862736	SAMN29993264	Spain	2019	Wildlife_animal	animal	wildlife	white_stork	Ciconia ciconia	-	cell culture	-	-
GCA_028439085.1	PRJNA862736	SAMN29993261	Spain	2019	Wildlife_animal	animal	wildlife	white_stork	Ciconia ciconia	-	cell culture	-	-
GCA_028439105.1	PRJNA862736	SAMN29993258	Spain	2019	Wildlife_animal	animal	wildlife	white_stork	Ciconia ciconia	-	cell culture	-	-
GCA_028439125.1	PRJNA862736	SAMN29993256	Poland	2019	Wildlife_animal	animal	wildlife	white_stork	Ciconia ciconia	-	cell culture	-	-
GCA_028439145.1	PRJNA862736	SAMN29993260	Spain	2019	Wildlife_animal	animal	wildlife	white_stork	Ciconia ciconia	-	cell culture	-	-
GCA_028439155.1	PRJNA862736	SAMN29993259	Spain	2019	Wildlife_animal	animal	wildlife	white_stork	Ciconia ciconia	-	cell culture	-	-
GCA_028439185.1	PRJNA862736	SAMN29993257	Poland	2019	Wildlife_animal	animal	wildlife	white_stork	Ciconia ciconia	-	cell culture	-	-
GCA_028439205.1	PRJNA862736	SAMN29993255	Poland	2019	Wildlife_animal	animal	wildlife	white_stork	Ciconia ciconia	-	cell culture	-	-
GCA_028439225.1	PRJNA862736	SAMN29993253	Poland	2019	Wildlife_animal	animal	wildlife	white_stork	Ciconia ciconia	-	cell culture	-	-
GCA_028439235.1	PRJNA862736	SAMN29993252	Poland	2019	Wildlife_animal	animal	wildlife	white_stork	Ciconia ciconia	-	cell culture	-	-
GCA_028439265.1	PRJNA862736	SAMN29993251	Poland	2019	Wildlife_animal	animal	wildlife	white_stork	Ciconia ciconia	-	cell culture	-	-
GCA_028439275.1	PRJNA862736	SAMN29993254	Poland	2019	Wildlife_animal	animal	wildlife	white_stork	Ciconia ciconia	-	cell culture	-	-
GCA_028439305.1	PRJNA862736	SAMN29993250	Poland	2019	Wildlife_animal	animal	wildlife	white_stork	Ciconia ciconia	-	cell culture	-	-
GCA_028439325.1	PRJNA862736	SAMN29993249	Poland	2019	Wildlife_animal	animal	wildlife	white_stork	Ciconia ciconia	-	cell culture	-	-
GCA_028440725.1	PRJNA862736	SAMN29993248	Poland	2019	Wildlife_animal	animal	wildlife	white_stork	Ciconia ciconia	-	cell culture	-	-
GCA_028440745.1	PRJNA862736	SAMN29993245	Poland	2019	Wildlife_animal	animal	wildlife	white_stork	Ciconia ciconia	-	cell culture	-	-
GCA_028440765.1	PRJNA862736	SAMN29993243	Poland	2019	Wildlife_animal	animal	wildlife	white_stork	Ciconia ciconia	-	cell culture	-	-
GCA_028440775.1	PRJNA862736	SAMN29993246	Poland	2019	Wildlife_animal	animal	wildlife	white_stork	Ciconia ciconia	-	cell culture	-	-
GCA_028440805.1	PRJNA862736	SAMN29993242	Poland	2019	Wildlife_animal	animal	wildlife	white_stork	Ciconia ciconia	-	cell culture	-	-
GCA_028440815.1	PRJNA862736	SAMN29993244	Poland	2019	Wildlife_animal	animal	wildlife	white_stork	Ciconia ciconia	-	cell culture	-	-
GCA_028440825.1	PRJNA862736	SAMN29993247	Poland	2019	Wildlife_animal	animal	wildlife	white_stork	Ciconia ciconia	-	cell culture	-	-
GCA_028440865.1	PRJNA862736	SAMN29993240	Poland	2019	Wildlife_animal	animal	wildlife	white_stork	Ciconia ciconia	-	cell culture	-	-
GCA_028440875.1	PRJNA862736	SAMN29993239	Poland	2019	Wildlife_animal	animal	wildlife	white_stork	Ciconia ciconia	-	cell culture	-	-
GCA_028440905.1	PRJNA862736	SAMN29993241	Poland	2019	Wildlife_animal	animal	wildlife	white_stork	Ciconia ciconia	-	cell culture	-	-
GCA_028440925.1	PRJNA862736	SAMN29993237	Poland	2019	Wildlife_animal	animal	wildlife	white_stork	Ciconia ciconia	-	cell culture	-	-
GCA_028440945.1	PRJNA862736	SAMN29993234	Poland	2019	Wildlife_animal	animal	wildlife	white_stork	Ciconia ciconia	-	cell culture	-	-
GCA_028440965.1	PRJNA862736	SAMN29993236	Poland	2019	Wildlife_animal	animal	wildlife	white_stork	Ciconia ciconia	-	cell culture	-	-
GCA_028440985.1	PRJNA862736	SAMN29993235	Poland	2019	Wildlife_animal	animal	wildlife	white_stork	Ciconia ciconia	-	cell culture	-	-
GCA_028440995.1	PRJNA862736	SAMN29993232	Poland	2019	Wildlife_animal	animal	wildlife	white_stork	Ciconia ciconia	-	cell culture	-	-
GCA_028441025.1	PRJNA862736	SAMN29993238	Poland	2019	Wildlife_animal	animal	wildlife	white_stork	Ciconia ciconia	-	cell culture	-	-
GCA_028441045.1	PRJNA862736	SAMN29993233	Poland	2019	Wildlife_animal	animal	wildlife	white_stork	Ciconia ciconia	-	cell culture	-	-
GCA_028441065.1	PRJNA862736	SAMN29993229	Poland	2019	Wildlife_animal	animal	wildlife	white_stork	Ciconia ciconia	-	cell culture	-	-
GCA_028441085.1	PRJNA862736	SAMN29993231	Poland	2019	Wildlife_animal	animal	wildlife	white_stork	Ciconia ciconia	-	cell culture	-	-
GCA_028441105.1	PRJNA862736	SAMN29993228	Poland	2019	Wildlife_animal	animal	wildlife	white_stork	Ciconia ciconia	-	cell culture	-	-
GCA_028441125.1	PRJNA862736	SAMN29993230	Poland	2019	Wildlife_animal	animal	wildlife	white_stork	Ciconia ciconia	-	cell culture	-	-
GCA_028441145.1	PRJNA862736	SAMN29993227	Poland	2019	Wildlife_animal	animal	wildlife	white_stork	Ciconia ciconia	-	cell culture	-	-
GCA_028441165.1	PRJNA862736	SAMN29993226	Poland	2019	Wildlife_animal	animal	wildlife	white_stork	Ciconia ciconia	-	cell culture	-	-
GCA_028441185.1	PRJNA862736	SAMN29993225	Poland	2019	Wildlife_animal	animal	wildlife	white_stork	Ciconia ciconia	-	cell culture	-	-
GCA_028441205.1	PRJNA862736	SAMN29993223	Poland	2018	Wildlife_animal	animal	wildlife	white_stork	Ciconia ciconia	-	cell culture	-	-
GCA_028441215.1	PRJNA862736	SAMN29993224	Poland	2018	Wildlife_animal	animal	wildlife	white_stork	Ciconia ciconia	-	cell culture	-	-
GCA_028441245.1	PRJNA862736	SAMN29993222	Poland	2018	Wildlife_animal	animal	wildlife	white_stork	Ciconia ciconia	-	cell culture	-	-
GCA_028441265.1	PRJNA862736	SAMN29993220	Poland	2018	Wildlife_animal	animal	wildlife	white_stork	Ciconia ciconia	-	cell culture	-	-
GCA_028441275.1	PRJNA862736	SAMN29993221	Poland	2018	Wildlife_animal	animal	wildlife	white_stork	Ciconia ciconia	-	cell culture	-	-
GCA_028441305.1	PRJNA862736	SAMN29993219	Poland	2018	Wildlife_animal	animal	wildlife	white_stork	Ciconia ciconia	-	cell culture	-	-
GCA_028441315.1	PRJNA862736	SAMN29993218	Poland	2018	Wildlife_animal	animal	wildlife	white_stork	Ciconia ciconia	-	cell culture	-	-
GCA_028441345.1	PRJNA862736	SAMN29993217	Poland	2018	Wildlife_animal	animal	wildlife	white_stork	Ciconia ciconia	-	cell culture	-	-
GCA_028441365.1	PRJNA862736	SAMN29993215	Poland	2018	Wildlife_animal	animal	wildlife	white_stork	Ciconia ciconia	-	cell culture	-	-
GCA_028441375.1	PRJNA862736	SAMN29993213	Poland	2018	Wildlife_animal	animal	wildlife	white_stork	Ciconia ciconia	-	cell culture	-	-
GCA_028441405.1	PRJNA862736	SAMN29993214	Poland	2018	Wildlife_animal	animal	wildlife	white_stork	Ciconia ciconia	-	cell culture	-	-
GCA_028441425.1	PRJNA862736	SAMN29993211	Poland	2018	Wildlife_animal	animal	wildlife	white_stork	Ciconia ciconia	-	cell culture	-	-
GCA_028441435.1	PRJNA862736	SAMN29993209	Poland	2018	Wildlife_animal	animal	wildlife	white_stork	Ciconia ciconia	-	cell culture	-	-
GCA_028441465.1	PRJNA862736	SAMN29993216	Poland	2018	Wildlife_animal	animal	wildlife	white_stork	Ciconia ciconia	-	cell culture	-	-
GCA_028441475.1	PRJNA862736	SAMN29993212	Poland	2018	Wildlife_animal	animal	wildlife	white_stork	Ciconia ciconia	-	cell culture	-	-
GCA_028441485.1	PRJNA862736	SAMN29993210	Poland	2018	Wildlife_animal	animal	wildlife	white_stork	Ciconia ciconia	-	cell culture	-	-
GCA_028441525.1	PRJNA862736	SAMN29993207	Poland	2018	Wildlife_animal	animal	wildlife	white_stork	Ciconia ciconia	-	cell culture	-	-
GCA_028441545.1	PRJNA862736	SAMN29993204	Poland	2018	Wildlife_animal	animal	wildlife	white_stork	Ciconia ciconia	-	cell culture	-	-
GCA_028441555.1	PRJNA862736	SAMN29993206	Poland	2018	Wildlife_animal	animal	wildlife	white_stork	Ciconia ciconia	-	cell culture	-	-
GCA_028441565.1	PRJNA862736	SAMN29993205	Poland	2018	Wildlife_animal	animal	wildlife	white_stork	Ciconia ciconia	-	cell culture	-	-
GCA_028441585.1	PRJNA862736	SAMN29993208	Poland	2018	Wildlife_animal	animal	wildlife	white_stork	Ciconia ciconia	-	cell culture	-	-
GCA_028441625.1	PRJNA862736	SAMN29993203	Poland	2018	Wildlife_animal	animal	wildlife	white_stork	Ciconia ciconia	-	cell culture	-	-
GCA_028441635.1	PRJNA862736	SAMN29993201	Poland	2018	Wildlife_animal	animal	wildlife	white_stork	Ciconia ciconia	-	cell culture	-	-
GCA_028441655.1	PRJNA862736	SAMN29993202	Poland	2018	Wildlife_animal	animal	wildlife	white_stork	Ciconia ciconia	-	cell culture	-	-
GCA_028441665.1	PRJNA862736	SAMN29993200	Poland	2018	Wildlife_animal	animal	wildlife	white_stork	Ciconia ciconia	-	cell culture	-	-
GCA_028441705.1	PRJNA862736	SAMN29993199	Poland	2018	Wildlife_animal	animal	wildlife	white_stork	Ciconia ciconia	-	cell culture	-	-
GCA_028441725.1	PRJNA862736	SAMN29993198	Poland	2018	Wildlife_animal	animal	wildlife	white_stork	Ciconia ciconia	-	cell culture	-	-
GCA_028441745.1	PRJNA862736	SAMN29993196	Poland	2018	Wildlife_animal	animal	wildlife	white_stork	Ciconia ciconia	-	cell culture	-	-
GCA_028441765.1	PRJNA862736	SAMN29993197	Poland	2018	Wildlife_animal	animal	wildlife	white_stork	Ciconia ciconia	-	cell culture	-	-
GCA_028441775.1	PRJNA862736	SAMN29993195	Poland	2018	Wildlife_animal	animal	wildlife	white_stork	Ciconia ciconia	-	cell culture	-	-
GCA_028441795.1	PRJNA862736	SAMN29993194	Poland	2018	Wildlife_animal	animal	wildlife	white_stork	Ciconia ciconia	-	cell culture	-	-
GCA_028441825.1	PRJNA862736	SAMN29993192	Poland	2018	Wildlife_animal	animal	wildlife	white_stork	Ciconia ciconia	pellet	cell culture	-	-
GCA_028441845.1	PRJNA862736	SAMN29993193	Poland	2018	Wildlife_animal	animal	wildlife	white_stork	Ciconia ciconia	-	cell culture	-	-
GCA_028441865.1	PRJNA862736	SAMN29993190	Poland	2018	Wildlife_animal	animal	wildlife	white_stork	Ciconia ciconia	-	cell culture	-	-
GCA_028441875.1	PRJNA862736	SAMN29993191	Poland	2018	Wildlife_animal	animal	wildlife	white_stork	Ciconia ciconia	-	cell culture	-	-
GCA_028441905.1	PRJNA862736	SAMN29993189	Poland	2018	Wildlife_animal	animal	wildlife	white_stork	Ciconia ciconia	-	cell culture	-	-
GCA_028441925.1	PRJNA862736	SAMN29993188	Poland	2018	Wildlife_animal	animal	wildlife	white_stork	Ciconia ciconia	-	cell culture	-	-
GCA_028441945.1	PRJNA862736	SAMN29993187	Poland	2018	Wildlife_animal	animal	wildlife	white_stork	Ciconia ciconia	-	cell culture	-	-
GCA_028441965.1	PRJNA862736	SAMN29993185	Poland	2018	Wildlife_animal	animal	wildlife	white_stork	Ciconia ciconia	-	cell culture	-	-
GCA_028442005.1	PRJNA862736	SAMN29993183	Poland	2018	Wildlife_animal	animal	wildlife	white_stork	Ciconia ciconia	-	cell culture	-	-
GCA_028442025.1	PRJNA862736	SAMN29993184	Poland	2018	Wildlife_animal	animal	wildlife	white_stork	Ciconia ciconia	-	cell culture	-	-
GCA_028442035.1	PRJNA862736	SAMN29993182	Poland	2018	Wildlife_animal	animal	wildlife	white_stork	Ciconia ciconia	-	cell culture	-	-
GCA_028442065.1	PRJNA862736	SAMN29993180	Poland	2018	Wildlife_animal	animal	wildlife	white_stork	Ciconia ciconia	-	cell culture	-	-
GCA_028442075.1	PRJNA862736	SAMN29993181	Poland	2018	Wildlife_animal	animal	wildlife	white_stork	Ciconia ciconia	-	cell culture	-	-
GCA_028442105.1	PRJNA862736	SAMN29993179	Poland	2018	Wildlife_animal	animal	wildlife	white_stork	Ciconia ciconia	-	cell culture	-	-
GCA_028442125.1	PRJNA862736	SAMN29993178	Poland	2018	Wildlife_animal	animal	wildlife	white_stork	Ciconia ciconia	-	cell culture	-	-
GCA_028442145.1	PRJNA862736	SAMN29993177	Poland	2018	Wildlife_animal	animal	wildlife	white_stork	Ciconia ciconia	-	cell culture	-	-
GCA_028442165.1	PRJNA862736	SAMN29993176	Poland	2018	Wildlife_animal	animal	wildlife	white_stork	Ciconia ciconia	-	cell culture	-	-
GCA_028442185.1	PRJNA862736	SAMN29993175	Poland	2018	Wildlife_animal	animal	wildlife	white_stork	Ciconia ciconia	-	cell culture	-	-
GCA_028442205.1	PRJNA862736	SAMN29993173	Poland	2018	Wildlife_animal	animal	wildlife	white_stork	Ciconia ciconia	-	cell culture	-	-
GCA_028442215.1	PRJNA862736	SAMN29993174	Poland	2018	Wildlife_animal	animal	wildlife	white_stork	Ciconia ciconia	-	cell culture	-	-
GCA_028442245.1	PRJNA862736	SAMN29993172	Poland	2018	Wildlife_animal	animal	wildlife	white_stork	Ciconia ciconia	-	cell culture	-	-
GCA_028442265.1	PRJNA862736	SAMN29993171	Poland	2018	Wildlife_animal	animal	wildlife	white_stork	Ciconia ciconia	-	cell culture	-	-
GCA_028442285.1	PRJNA862736	SAMN29993170	Poland	2018	Wildlife_animal	animal	wildlife	white_stork	Ciconia ciconia	-	cell culture	-	-
GCA_028442305.1	PRJNA862736	SAMN29993169	Poland	2018	Wildlife_animal	animal	wildlife	white_stork	Ciconia ciconia	-	cell culture	-	-
GCA_028442325.1	PRJNA862736	SAMN29993168	Poland	2018	Wildlife_animal	animal	wildlife	white_stork	Ciconia ciconia	-	cell culture	-	-
GCA_028442335.1	PRJNA862736	SAMN29993167	Poland	2018	Wildlife_animal	animal	wildlife	white_stork	Ciconia ciconia	-	cell culture	-	-
GCA_028442365.1	PRJNA862736	SAMN29993166	Poland	2018	Wildlife_animal	animal	wildlife	white_stork	Ciconia ciconia	-	cell culture	-	-
GCA_028442385.1	PRJNA862736	SAMN29993164	Poland	2018	Wildlife_animal	animal	wildlife	white_stork	Ciconia ciconia	-	cell culture	-	-
GCA_028442405.1	PRJNA862736	SAMN29993165	Poland	2018	Wildlife_animal	animal	wildlife	white_stork	Ciconia ciconia	-	cell culture	-	-
GCA_028442455.1	PRJNA862736	SAMN29993162	Germany	2017	Wildlife_animal	animal	worm	earthworm	Lumbricina	-	cell culture	-	-
GCA_028442485.1	PRJNA862736	SAMN29993158	Germany	2017	Wildlife_animal	animal	worm	earthworm	Lumbricina	-	cell culture	-	-
GCA_028442505.1	PRJNA862736	SAMN29993160	Germany	2017	Plant or soil	plant	missing	plant	Epilobium	root on compost	cell culture	-	-
GCA_028442525.1	PRJNA862736	SAMN29993156	Germany	2017	Wildlife_animal	animal	worm	earthworm	Lumbricina	-	cell culture	-	-
GCA_028442535.1	PRJNA862736	SAMN29993159	Germany	2017	Wildlife_animal	animal	worm	earthworm	Lumbricina	-	cell culture	-	-
GCA_028442565.1	PRJNA862736	SAMN29993157	Germany	2017	Wildlife_animal	animal	worm	earthworm	Lumbricina	-	cell culture	-	-
GCA_028442585.1	PRJNA862736	SAMN29993155	Germany	2017	Wildlife_animal	animal	worm	earthworm	Lumbricina	-	cell culture	-	-
GCA_028442925.1	PRJNA862736	SAMN29993138	Germany	2017	Wildlife_animal	animal	worm	earthworm	Lumbricina	-	cell culture	-	-
GCA_028442945.1	PRJNA862736	SAMN29993137	Germany	2017	Wildlife_animal	animal	worm	earthworm	Lumbricina	-	cell culture	-	-
GCA_028442965.1	PRJNA862736	SAMN29993136	Germany	2017	Wildlife_animal	animal	worm	earthworm	Lumbricina	-	cell culture	-	-
GCA_028442975.1	PRJNA862736	SAMN29993134	Germany	2017	Wildlife_animal	animal	worm	earthworm	Lumbricina	-	cell culture	-	-
GCA_028442995.1	PRJNA862736	SAMN29993133	Germany	2017	Wildlife_animal	animal	worm	earthworm	Lumbricina	-	cell culture	-	-
GCA_028443025.1	PRJNA862736	SAMN29993135	Germany	2017	Wildlife_animal	animal	worm	earthworm	Lumbricina	-	cell culture	-	-
GCA_028443035.1	PRJNA862736	SAMN29993132	Poland	2017	Wildlife_animal	animal	wildlife	white_stork	Ciconia ciconia	-	cell culture	-	-
GCA_028443065.1	PRJNA862736	SAMN29993131	Poland	2017	Wildlife_animal	animal	wildlife	white_stork	Ciconia ciconia	-	cell culture	-	-
GCA_028443085.1	PRJNA862736	SAMN29993129	Poland	2017	Wildlife_animal	animal	wildlife	white_stork	Ciconia ciconia	-	cell culture	-	-
GCA_028443105.1	PRJNA862736	SAMN29993130	Poland	2017	Wildlife_animal	animal	wildlife	white_stork	Ciconia ciconia	-	cell culture	-	-
GCA_028443125.1	PRJNA862736	SAMN29993127	Poland	2017	Wildlife_animal	animal	wildlife	white_stork	Ciconia ciconia	-	cell culture	-	-
GCA_028443145.1	PRJNA862736	SAMN29993128	Poland	2017	Wildlife_animal	animal	wildlife	white_stork	Ciconia ciconia	-	cell culture	-	-
GCA_028443165.1	PRJNA862736	SAMN29993126	Poland	2017	Wildlife_animal	animal	wildlife	white_stork	Ciconia ciconia	-	cell culture	-	-
GCA_028443185.1	PRJNA862736	SAMN29993125	Poland	2017	Wildlife_animal	animal	wildlife	white_stork	Ciconia ciconia	-	cell culture	-	-
GCA_028443205.1	PRJNA862736	SAMN29993124	Poland	2017	Wildlife_animal	animal	wildlife	white_stork	Ciconia ciconia	-	cell culture	-	-
GCA_028443215.1	PRJNA862736	SAMN29993123	Poland	2017	Wildlife_animal	animal	wildlife	white_stork	Ciconia ciconia	-	cell culture	-	-
GCA_028443225.1	PRJNA862736	SAMN29993122	Poland	2017	Wildlife_animal	animal	wildlife	white_stork	Ciconia ciconia	-	cell culture	-	-
GCA_028443265.1	PRJNA862736	SAMN29993121	Poland	2017	Wildlife_animal	animal	wildlife	white_stork	Ciconia ciconia	-	cell culture	-	-
GCA_028443275.1	PRJNA862736	SAMN29993120	Poland	2017	Wildlife_animal	animal	wildlife	white_stork	Ciconia ciconia	pellet	cell culture	-	-
GCA_028443305.1	PRJNA862736	SAMN29993118	Germany	2017	Wildlife_animal	animal	worm	earthworm	Lumbricina	-	cell culture	-	-
GCA_028443315.1	PRJNA862736	SAMN29993119	Germany	2017	Wildlife_animal	animal	worm	earthworm	Lumbricina	-	cell culture	-	-
GCA_028443345.1	PRJNA862736	SAMN29993117	Poland	2017	Wildlife_animal	animal	wildlife	white_stork	Ciconia ciconia	-	cell culture	-	-
GCA_028443365.1	PRJNA862736	SAMN29993115	Germany	2017	Wildlife_animal	animal	worm	earthworm	Lumbricina	-	cell culture	-	-
GCA_028443485.1	PRJNA862736	SAMN29993109	Germany	2017	Plant or soil	plant	missing	plant	Plant	plant root	cell culture	-	-
GCA_028443525.1	PRJNA862736	SAMN29993108	Germany	2017	Plant or soil	plant	missing	plant	Plant	plant root	cell culture	-	-
GCA_028443535.1	PRJNA862736	SAMN29993107	Germany	2017	Plant or soil	plant	missing	plant	Plant	plant root	cell culture	-	-
GCA_028443545.1	PRJNA862736	SAMN29993106	Germany	2017	Wildlife_animal	animal	worm	earthworm	Lumbricina	-	cell culture	-	-
GCA_028443555.1	PRJNA862736	SAMN29993104	Poland	2017	Wildlife_animal	animal	wildlife	white_stork	Ciconia ciconia	-	cell culture	-	-
GCA_028443605.1	PRJNA862736	SAMN29993105	Poland	2017	Wildlife_animal	animal	wildlife	white_stork	Ciconia ciconia	-	cell culture	-	-
GCA_028443625.1	PRJNA862736	SAMN29993101	Poland	2017	Wildlife_animal	animal	wildlife	white_stork	Ciconia ciconia	-	cell culture	-	-
GCA_028443645.1	PRJNA862736	SAMN29993103	Poland	2017	Wildlife_animal	animal	wildlife	white_stork	Ciconia ciconia	-	cell culture	-	-
GCA_028443655.1	PRJNA862736	SAMN29993102	Poland	2017	Wildlife_animal	animal	wildlife	white_stork	Ciconia ciconia	-	cell culture	-	-
GCA_028443685.1	PRJNA862736	SAMN29993100	Poland	2017	Wildlife_animal	animal	wildlife	white_stork	Ciconia ciconia	-	cell culture	-	-
GCA_028443705.1	PRJNA862736	SAMN29993098	Poland	2017	Wildlife_animal	animal	wildlife	white_stork	Ciconia ciconia	-	cell culture	-	-
GCA_028443725.1	PRJNA862736	SAMN29993096	Germany	2017	Aquatic source	environment	water	river	-	river Holtemme	cell culture	-	-
GCA_028443735.1	PRJNA862736	SAMN29993095	Poland	2017	Wildlife_animal	animal	wildlife	white_stork	Ciconia ciconia	-	cell culture	-	-
GCA_028443765.1	PRJNA862736	SAMN29993099	Poland	2017	Wildlife_animal	animal	wildlife	white_stork	Ciconia ciconia	-	cell culture	-	-
GCA_028443775.1	PRJNA862736	SAMN29993097	Poland	2017	Wildlife_animal	animal	wildlife	white_stork	Ciconia ciconia	-	cell culture	-	-
GCA_028443805.1	PRJNA862736	SAMN29993094	Poland	2017	Wildlife_animal	animal	wildlife	white_stork	Ciconia ciconia	-	cell culture	-	-
GCA_028443825.1	PRJNA862736	SAMN29993092	Poland	2017	Wildlife_animal	animal	wildlife	white_stork	Ciconia ciconia	-	cell culture	-	-
GCA_028443835.1	PRJNA862736	SAMN29993093	Poland	2017	Wildlife_animal	animal	wildlife	white_stork	Ciconia ciconia	-	cell culture	-	-
GCA_028443865.1	PRJNA862736	SAMN29993090	Poland	2017	Wildlife_animal	animal	wildlife	white_stork	Ciconia ciconia	-	cell culture	-	-
GCA_028443875.1	PRJNA862736	SAMN29993091	Poland	2017	Wildlife_animal	animal	wildlife	white_stork	Ciconia ciconia	-	cell culture	-	-
GCA_028443885.1	PRJNA862736	SAMN29993089	Poland	2017	Wildlife_animal	animal	wildlife	white_stork	Ciconia ciconia	-	cell culture	-	-
GCA_028443905.1	PRJNA862736	SAMN29993088	Poland	2017	Wildlife_animal	animal	wildlife	white_stork	Ciconia ciconia	-	cell culture	-	-
GCA_028443925.1	PRJNA862736	SAMN29993087	Poland	2017	Wildlife_animal	animal	wildlife	white_stork	Ciconia ciconia	-	cell culture	-	-
GCA_028443965.1	PRJNA862736	SAMN29993085	Poland	2017	Wildlife_animal	animal	wildlife	white_stork	Ciconia ciconia	-	cell culture	-	-
GCA_028443975.1	PRJNA862736	SAMN29993083	Poland	2016	Wildlife_animal	animal	wildlife	white_stork	Ciconia ciconia	-	cell culture	-	-
GCA_028443985.1	PRJNA862736	SAMN29993086	Poland	2017	Wildlife_animal	animal	wildlife	white_stork	Ciconia ciconia	-	cell culture	-	-
GCA_028444015.1	PRJNA862736	SAMN29993082	Poland	2016	Wildlife_animal	animal	wildlife	white_stork	Ciconia ciconia	-	cell culture	-	-
GCA_028444025.1	PRJNA862736	SAMN29993084	Germany	2016	Wildlife_animal	animal	wildlife	white_stork	Ciconia ciconia	pellet	cell culture	-	-
GCA_028444065.1	PRJNA862736	SAMN29993080	Germany	2016	Wildlife_animal	animal	wildlife	shrew	Soricidae	-	cell culture	-	-
GCA_028444075.1	PRJNA862736	SAMN29993081	Poland	2016	Wildlife_animal	animal	wildlife	white_stork	Ciconia ciconia	-	cell culture	-	-
GCA_028444085.1	PRJNA862736	SAMN29993079	Germany	2016	Wildlife_animal	animal	worm	earthworm	Lumbricina	-	cell culture	-	-
GCA_028444105.1	PRJNA862736	SAMN29993077	Poland	2016	Wildlife_animal	animal	wildlife	white_stork	Ciconia ciconia	-	cell culture	-	-
GCA_028444145.1	PRJNA862736	SAMN29993078	Germany	2016	Wildlife_animal	animal	wildlife	heron	Ardea cinerea	egg shell	cell culture	-	-
GCA_028444165.1	PRJNA862736	SAMN29993074	Poland	2016	Wildlife_animal	animal	wildlife	white_stork	Ciconia ciconia	-	cell culture	-	-
GCA_028444175.1	PRJNA862736	SAMN29993073	Poland	2016	Wildlife_animal	animal	wildlife	white_stork	Ciconia ciconia	-	cell culture	-	-
GCA_028444185.1	PRJNA862736	SAMN29993072	Poland	2016	Wildlife_animal	animal	wildlife	white_stork	Ciconia ciconia	-	cell culture	-	-
GCA_028444225.1	PRJNA862736	SAMN29993071	Poland	2016	Wildlife_animal	animal	wildlife	white_stork	Ciconia ciconia	-	cell culture	-	-
GCA_028444235.1	PRJNA862736	SAMN29993070	Poland	2016	Wildlife_animal	animal	wildlife	white_stork	Ciconia ciconia	-	cell culture	-	-
GCA_028444245.1	PRJNA862736	SAMN29993069	Poland	2016	Wildlife_animal	animal	wildlife	white_stork	Ciconia ciconia	-	cell culture	-	-
GCA_028444255.1	PRJNA862736	SAMN29993075	Germany	2016	Wildlife_animal	animal	wildlife	white_stork	Ciconia ciconia	pellet	cell culture	-	-
GCA_028444265.1	PRJNA862736	SAMN29993076	Poland	2016	Wildlife_animal	animal	wildlife	white_stork	Ciconia ciconia	-	cell culture	-	-
GCA_028444325.1	PRJNA862736	SAMN29993067	Poland	2016	Wildlife_animal	animal	wildlife	white_stork	Ciconia ciconia	-	cell culture	-	-
GCA_028444345.1	PRJNA862736	SAMN29993068	Poland	2016	Wildlife_animal	animal	wildlife	white_stork	Ciconia ciconia	-	cell culture	-	-
GCA_028444365.1	PRJNA862736	SAMN29993064	Poland	2016	Wildlife_animal	animal	wildlife	white_stork	Ciconia ciconia	-	cell culture	-	-
GCA_028444375.1	PRJNA862736	SAMN29993066	Poland	2016	Wildlife_animal	animal	wildlife	white_stork	Ciconia ciconia	-	cell culture	-	-
GCA_028444395.1	PRJNA862736	SAMN29993065	Poland	2016	Wildlife_animal	animal	wildlife	white_stork	Ciconia ciconia	-	cell culture	-	-
GCA_028444425.1	PRJNA862736	SAMN29993063	Poland	2016	Wildlife_animal	animal	wildlife	white_stork	Ciconia ciconia	-	cell culture	-	-
GCA_028444445.1	PRJNA862736	SAMN29993062	Poland	2016	Wildlife_animal	animal	wildlife	white_stork	Ciconia ciconia	-	cell culture	-	-
GCA_028444465.1	PRJNA862736	SAMN29993059	Poland	2016	Wildlife_animal	animal	wildlife	white_stork	Ciconia ciconia	-	cell culture	-	-
GCA_028444485.1	PRJNA862736	SAMN29993061	Poland	2016	Wildlife_animal	animal	wildlife	white_stork	Ciconia ciconia	-	cell culture	-	-
GCA_028444495.1	PRJNA862736	SAMN29993060	Germany	2016	Wildlife_animal	animal	worm	earthworm	Lumbricina	-	cell culture	-	-
GCA_028444525.1	PRJNA862736	SAMN29993058	Poland	2016	Wildlife_animal	animal	wildlife	white_stork	Ciconia ciconia	-	cell culture	-	-
GCA_028444545.1	PRJNA862736	SAMN29993057	Poland	2016	Wildlife_animal	animal	wildlife	white_stork	Ciconia ciconia	-	cell culture	-	-
GCA_028444555.1	PRJNA862736	SAMN29993056	Poland	2016	Wildlife_animal	animal	wildlife	white_stork	Ciconia ciconia	-	cell culture	-	-
GCA_028444585.1	PRJNA862736	SAMN29993054	Poland	2016	Wildlife_animal	animal	wildlife	white_stork	Ciconia ciconia	-	cell culture	-	-
GCA_028444605.1	PRJNA862736	SAMN29993055	Poland	2016	Wildlife_animal	animal	wildlife	white_stork	Ciconia ciconia	-	cell culture	-	-
GCA_028444625.1	PRJNA862736	SAMN29993053	Poland	2016	Wildlife_animal	animal	wildlife	white_stork	Ciconia ciconia	-	cell culture	-	-
GCA_028444645.1	PRJNA862736	SAMN29993051	Poland	2016	Wildlife_animal	animal	wildlife	white_stork	Ciconia ciconia	-	cell culture	-	-
GCA_028444665.1	PRJNA862736	SAMN29993052	Poland	2016	Wildlife_animal	animal	wildlife	white_stork	Ciconia ciconia	-	cell culture	-	-
GCA_028444685.1	PRJNA862736	SAMN29993050	Poland	2016	Wildlife_animal	animal	wildlife	white_stork	Ciconia ciconia	-	cell culture	-	-
GCA_028444705.1	PRJNA862736	SAMN29993048	Poland	2016	Wildlife_animal	animal	wildlife	white_stork	Ciconia ciconia	-	cell culture	-	-
GCA_028444715.1	PRJNA862736	SAMN29993049	Poland	2016	Wildlife_animal	animal	wildlife	white_stork	Ciconia ciconia	-	cell culture	-	-
GCA_028444745.1	PRJNA862736	SAMN29993046	Poland	2016	Wildlife_animal	animal	wildlife	white_stork	Ciconia ciconia	-	cell culture	-	-
GCA_028444765.1	PRJNA862736	SAMN29993047	Poland	2016	Wildlife_animal	animal	wildlife	white_stork	Ciconia ciconia	-	cell culture	-	-
GCA_028444785.1	PRJNA862736	SAMN29993045	Poland	2016	Wildlife_animal	animal	wildlife	white_stork	Ciconia ciconia	-	cell culture	-	-
GCA_028444805.1	PRJNA862736	SAMN29993044	Poland	2016	Wildlife_animal	animal	wildlife	white_stork	Ciconia ciconia	-	cell culture	-	-
GCA_028444825.1	PRJNA862736	SAMN29993043	Poland	2016	Wildlife_animal	animal	wildlife	white_stork	Ciconia ciconia	-	cell culture	-	-
GCA_028444845.1	PRJNA862736	SAMN29993042	Poland	2016	Wildlife_animal	animal	wildlife	white_stork	Ciconia ciconia	-	cell culture	-	-
GCA_028444865.1	PRJNA862736	SAMN29993039	Germany	2015	Wildlife_animal	animal	wildlife	falcon	Falco tinnunculus	pellet	cell culture	-	-
GCA_028444875.1	PRJNA862736	SAMN29993040	Germany	2015	Wildlife_animal	animal	wildlife	owl	Asio otus	pellet	cell culture	-	-
GCA_028444885.1	PRJNA862736	SAMN29993038	Poland	2015	Wildlife_animal	animal	wildlife	white_stork	Ciconia ciconia	-	cell culture	-	-
GCA_028444925.1	PRJNA862736	SAMN29993037	Poland	2015	Wildlife_animal	animal	wildlife	white_stork	Ciconia ciconia	-	cell culture	-	-
GCA_028444935.1	PRJNA862736	SAMN29993036	Poland	2015	Wildlife_animal	animal	wildlife	white_stork	Ciconia ciconia	-	cell culture	-	-
GCA_028444965.1	PRJNA862736	SAMN29993033	Germany	2015	Lab_animal	animal	laboratory	mouse	Mus musculus	-	cell culture	-	-
GCA_028444975.1	PRJNA862736	SAMN29993034	Poland	2015	Wildlife_animal	animal	wildlife	white_stork	Ciconia ciconia	pellet	cell culture	-	-
GCA_028444985.1	PRJNA862736	SAMN29993035	Poland	2015	Wildlife_animal	animal	wildlife	white_stork	Ciconia ciconia	-	cell culture	-	-
GCA_028445025.1	PRJNA862736	SAMN29993032	Germany	2015	Lab_animal	animal	laboratory	mouse	Mus musculus	-	cell culture	-	-
GCA_028445035.1	PRJNA862736	SAMN29993031	Germany	2015	Lab_animal	animal	laboratory	mouse	Mus musculus	-	cell culture	-	-
GCA_028445065.1	PRJNA862736	SAMN29993029	Germany	2015	Wildlife_animal	animal	wildlife	white_stork	Ciconia ciconia	-	cell culture	-	-
GCA_028445075.1	PRJNA862736	SAMN29993028	Germany	2015	Wildlife_animal	animal	wildlife	white_stork	Ciconia ciconia	pellet	cell culture	-	-
GCA_028445105.1	PRJNA862736	SAMN29993030	Germany	2015	Wildlife_animal	animal	wildlife	white_stork	Ciconia ciconia	-	cell culture	-	-
GCA_028445125.1	PRJNA862736	SAMN29993027	Germany	2015	Wildlife_animal	animal	wildlife	white_stork	Ciconia ciconia	pellet	cell culture	-	-
GCA_028445135.1	PRJNA862736	SAMN29993026	Germany	2015	Wildlife_animal	animal	wildlife	white_stork	Ciconia ciconia	-	cell culture	-	-
GCA_028445165.1	PRJNA862736	SAMN29993025	Germany	2015	Wildlife_animal	animal	wildlife	white_stork	Ciconia ciconia	-	cell culture	-	-
GCA_028445185.1	PRJNA862736	SAMN29993024	Germany	2015	Wildlife_animal	animal	wildlife	white_stork	Ciconia ciconia	-	cell culture	-	-
GCA_028445205.1	PRJNA862736	SAMN29993023	Germany	2015	Wildlife_animal	animal	wildlife	white_stork	Ciconia ciconia	-	cell culture	-	-
GCA_028445225.1	PRJNA862736	SAMN29993022	Poland	2015	Wildlife_animal	animal	wildlife	white_stork	Ciconia ciconia	-	cell culture	-	-
GCA_028445235.1	PRJNA862736	SAMN29993020	Poland	2015	Wildlife_animal	animal	wildlife	white_stork	Ciconia ciconia	-	cell culture	-	-
GCA_028445265.1	PRJNA862736	SAMN29993021	Poland	2015	Wildlife_animal	animal	wildlife	white_stork	Ciconia ciconia	-	cell culture	-	-
GCA_028445285.1	PRJNA862736	SAMN29993019	Poland	2015	Wildlife_animal	animal	wildlife	white_stork	Ciconia ciconia	-	cell culture	-	-
GCA_028445295.1	PRJNA862736	SAMN29993018	Poland	2015	Wildlife_animal	animal	wildlife	white_stork	Ciconia ciconia	-	cell culture	-	-
GCA_028445325.1	PRJNA862736	SAMN29993017	Poland	2015	Wildlife_animal	animal	wildlife	white_stork	Ciconia ciconia	-	cell culture	-	-
GCA_028445345.1	PRJNA862736	SAMN29993016	Poland	2015	Wildlife_animal	animal	wildlife	white_stork	Ciconia ciconia	-	cell culture	-	-
GCA_028445355.1	PRJNA862736	SAMN29993015	Poland	2015	Wildlife_animal	animal	wildlife	white_stork	Ciconia ciconia	-	cell culture	-	-
GCA_028445385.1	PRJNA862736	SAMN29993014	Poland	2015	Wildlife_animal	animal	wildlife	white_stork	Ciconia ciconia	-	cell culture	-	-
GCA_028445395.1	PRJNA862736	SAMN29993013	Poland	2015	Wildlife_animal	animal	wildlife	white_stork	Ciconia ciconia	-	cell culture	-	-
GCA_028445425.1	PRJNA862736	SAMN29993012	Poland	2015	Wildlife_animal	animal	wildlife	white_stork	Ciconia ciconia	-	cell culture	-	-
GCA_028445445.1	PRJNA862736	SAMN29993010	Germany	2015	Wildlife_animal	animal	wildlife	white_stork	Ciconia ciconia	-	cell culture	-	-
GCA_028445455.1	PRJNA862736	SAMN29993011	Germany	2015	Wildlife_animal	animal	wildlife	white_stork	Ciconia ciconia	-	cell culture	-	-
GCA_028445485.1	PRJNA862736	SAMN29993008	Germany	2015	Wildlife_animal	animal	wildlife	white_stork	Ciconia ciconia	pellet	cell culture	-	-
GCA_028445505.1	PRJNA862736	SAMN29993009	Germany	2015	Wildlife_animal	animal	wildlife	white_stork	Ciconia ciconia	-	cell culture	-	-
GCA_028445525.1	PRJNA862736	SAMN29993007	Germany	2015	Farm_animal	animal	farm	duck	Anas platyrhynchos	-	cell culture	-	-
GCA_028445545.1	PRJNA862736	SAMN29993004	Poland	2015	Wildlife_animal	animal	wildlife	white_stork	Ciconia ciconia	-	cell culture	-	-
GCA_028445565.1	PRJNA862736	SAMN29993003	Germany	2015	Farm_animal	animal	farm	turkey	Meleagris gallopavo	-	cell culture	-	-
GCA_028445575.1	PRJNA862736	SAMN29993006	Poland	2015	Wildlife_animal	animal	wildlife	white_stork	Ciconia ciconia	-	cell culture	-	-
GCA_028445585.1	PRJNA862736	SAMN29993005	Poland	2015	Wildlife_animal	animal	wildlife	white_stork	Ciconia ciconia	-	cell culture	-	-
GCA_028445625.1	PRJNA862736	SAMN29993002	Germany	2015	Farm_animal	animal	farm	turkey	Meleagris gallopavo	-	cell culture	-	-
GCA_028445645.1	PRJNA862736	SAMN29993001	Poland	2015	Wildlife_animal	animal	wildlife	white_stork	Ciconia ciconia	-	cell culture	-	-
GCA_028445665.1	PRJNA862736	SAMN29993000	Germany	2015	Wildlife_animal	animal	wildlife	white_stork	Ciconia ciconia	-	cell culture	-	-
GCA_028445675.1	PRJNA862736	SAMN29992998	Poland	2015	Wildlife_animal	animal	wildlife	white_stork	Ciconia ciconia	-	cell culture	-	-
GCA_028445705.1	PRJNA862736	SAMN29992999	Poland	2015	Wildlife_animal	animal	wildlife	white_stork	Ciconia ciconia	-	cell culture	-	-
GCA_028445725.1	PRJNA862736	SAMN29992997	Poland	2015	Wildlife_animal	animal	wildlife	white_stork	Ciconia ciconia	-	cell culture	-	-
GCA_028445735.1	PRJNA862736	SAMN29992995	Poland	2015	Wildlife_animal	animal	wildlife	white_stork	Ciconia ciconia	-	cell culture	-	-
GCA_028445765.1	PRJNA862736	SAMN29992996	Poland	2015	Wildlife_animal	animal	wildlife	white_stork	Ciconia ciconia	-	cell culture	-	-
GCA_028445775.1	PRJNA862736	SAMN29992992	Poland	2015	Wildlife_animal	animal	wildlife	white_stork	Ciconia ciconia	-	cell culture	-	-
GCA_028445785.1	PRJNA862736	SAMN29992994	Poland	2015	Wildlife_animal	animal	wildlife	white_stork	Ciconia ciconia	-	cell culture	-	-
GCA_028445795.1	PRJNA862736	SAMN29992991	Poland	2015	Wildlife_animal	animal	wildlife	white_stork	Ciconia ciconia	-	cell culture	-	-
GCA_028445835.1	PRJNA862736	SAMN29992993	Poland	2015	Wildlife_animal	animal	wildlife	white_stork	Ciconia ciconia	-	cell culture	-	-
GCA_028445865.1	PRJNA862736	SAMN29992989	Poland	2015	Wildlife_animal	animal	wildlife	white_stork	Ciconia ciconia	-	cell culture	-	-
GCA_028445875.1	PRJNA862736	SAMN29992986	Poland	2015	Wildlife_animal	animal	wildlife	white_stork	Ciconia ciconia	-	cell culture	-	-
GCA_028445905.1	PRJNA862736	SAMN29992987	Poland	2015	Wildlife_animal	animal	wildlife	white_stork	Ciconia ciconia	-	cell culture	-	-
GCA_028445915.1	PRJNA862736	SAMN29992988	Poland	2015	Wildlife_animal	animal	wildlife	white_stork	Ciconia ciconia	-	cell culture	-	-
GCA_028445945.1	PRJNA862736	SAMN29992990	Poland	2015	Wildlife_animal	animal	wildlife	white_stork	Ciconia ciconia	-	cell culture	-	-
GCA_028445965.1	PRJNA862736	SAMN29992984	Poland	2015	Wildlife_animal	animal	wildlife	white_stork	Ciconia ciconia	-	cell culture	-	-
GCA_028445975.1	PRJNA862736	SAMN29992985	Poland	2015	Wildlife_animal	animal	wildlife	white_stork	Ciconia ciconia	-	cell culture	-	-
GCA_028445995.1	PRJNA862736	SAMN29992981	Poland	2015	Wildlife_animal	animal	wildlife	white_stork	Ciconia ciconia	-	cell culture	-	-
GCA_028446025.1	PRJNA862736	SAMN29992983	Poland	2015	Wildlife_animal	animal	wildlife	white_stork	Ciconia ciconia	-	cell culture	-	-
GCA_028446045.1	PRJNA862736	SAMN29992982	Poland	2015	Wildlife_animal	animal	wildlife	white_stork	Ciconia ciconia	-	cell culture	-	-
GCA_028446065.1	PRJNA862736	SAMN29992978	Poland	2015	Wildlife_animal	animal	wildlife	white_stork	Ciconia ciconia	-	cell culture	-	-
GCA_028446085.1	PRJNA862736	SAMN29992979	Poland	2015	Wildlife_animal	animal	wildlife	white_stork	Ciconia ciconia	-	cell culture	-	-
GCA_028446095.1	PRJNA862736	SAMN29992980	Poland	2015	Wildlife_animal	animal	wildlife	white_stork	Ciconia ciconia	-	cell culture	-	-
GCA_028446105.1	PRJNA862736	SAMN29992977	Poland	2015	Wildlife_animal	animal	wildlife	white_stork	Ciconia ciconia	-	cell culture	-	-
GCA_028446115.1	PRJNA862736	SAMN29992976	Poland	2015	Wildlife_animal	animal	wildlife	white_stork	Ciconia ciconia	-	cell culture	-	-
GCA_028446165.1	PRJNA862736	SAMN29992975	Poland	2015	Wildlife_animal	animal	wildlife	white_stork	Ciconia ciconia	-	cell culture	-	-
GCA_028446185.1	PRJNA862736	SAMN29992971	Germany	2014	Wildlife_animal	animal	wildlife	bird	bird	feather	cell culture	-	-
GCA_028446205.1	PRJNA862736	SAMN29992973	Germany	2014	Wildlife_animal	animal	wildlife	shrew	Soricidae	-	cell culture	-	-
GCA_028446225.1	PRJNA862736	SAMN29992974	Poland	2015	Wildlife_animal	animal	wildlife	white_stork	Ciconia ciconia	-	cell culture	-	-
GCA_028446235.1	PRJNA862736	SAMN29992972	Germany	2014	Wildlife_animal	animal	wildlife	shrew	Soricidae	-	cell culture	-	-
GCA_028446265.1	PRJNA862736	SAMN29992970	Poland	2014	Wildlife_animal	animal	wildlife	white_stork	Ciconia ciconia	white stork nestling	cell culture	-	-
GCA_028446275.1	PRJNA862736	SAMN29992969	Poland	2014	Wildlife_animal	animal	wildlife	white_stork	Ciconia ciconia	white stork nestling	cell culture	-	-
GCA_028446305.1	PRJNA862736	SAMN29992967	Poland	2014	Wildlife_animal	animal	wildlife	white_stork	Ciconia ciconia	pellet	cell culture	-	-
GCA_028446325.1	PRJNA862736	SAMN29992968	Poland	2014	Wildlife_animal	animal	wildlife	white_stork	Ciconia ciconia	pellet	cell culture	-	-
GCA_028446335.1	PRJNA862736	SAMN29992966	Poland	2014	Wildlife_animal	animal	wildlife	white_stork	Ciconia ciconia	pellet	cell culture	-	-
GCA_028446365.1	PRJNA862736	SAMN29992964	Poland	2013	Wildlife_animal	animal	wildlife	white_stork	Ciconia ciconia	-	cell culture	-	-
GCA_028446385.1	PRJNA862736	SAMN29992965	Germany	2013	Wildlife_animal	animal	wildlife	white_stork	Ciconia ciconia	pellet	cell culture	-	-
GCA_028446405.1	PRJNA862736	SAMN29992961	Poland	2013	Wildlife_animal	animal	wildlife	white_stork	Ciconia ciconia	-	cell culture	-	-
GCA_028446415.1	PRJNA862736	SAMN29992963	Poland	2013	Wildlife_animal	animal	wildlife	white_stork	Ciconia ciconia	-	cell culture	-	-
GCA_028446445.1	PRJNA862736	SAMN29992962	Poland	2013	Wildlife_animal	animal	wildlife	white_stork	Ciconia ciconia	-	cell culture	-	-
GCA_028446465.1	PRJNA862736	SAMN29992960	Poland	2013	Wildlife_animal	animal	wildlife	white_stork	Ciconia ciconia	-	cell culture	-	-
GCA_028446485.1	PRJNA862736	SAMN29992959	Poland	2013	Wildlife_animal	animal	wildlife	white_stork	Ciconia ciconia	-	cell culture	-	-
GCA_028446505.1	PRJNA862736	SAMN29992956	Germany	2012	Farm_animal	animal	farm	chicken	Gallus gallus	missing	cell culture	-	-
GCA_028446515.1	PRJNA862736	SAMN29992958	Poland	2013	Wildlife_animal	animal	wildlife	white_stork	Ciconia ciconia	-	cell culture	-	-
GCA_028447285.1	PRJNA862736	SAMN29992957	Germany	2012	Farm_animal	animal	farm	chicken	Gallus gallus	missing	cell culture	-	-
GCA_028447315.1	PRJNA862736	SAMN29992955	Germany	2012	Farm_animal	animal	farm	chicken	Gallus gallus	missing	cell culture	-	-
GCA_028447545.1	PRJNA862736	SAMN30078473	Germany	2020	Plant or soil	plant	missing	plant	Urtica dioica	plant root	cell culture	-	-
GCA_028447565.1	PRJNA862736	SAMN30078474	Germany	2020	Plant or soil	plant	missing	plant	Urtica dioica	plant root	cell culture	-	-

## Sheet: limpieza
GCF_006367245.1	PRJNA224116	SAMN08471661	China	2014	human_related	clinical	blood	Homo sapiens	blood	-	H7N9	-
GCF_006366935.1	PRJNA224116	SAMN08471680	China	2014	human_related	clinical	blood	Homo sapiens	blood	-	H7N9	-
GCF_037045925.1	PRJNA224116	SAMN40125643	China	2021	human_related	clinical	coastal	Homo sapiens	coastal area	-	orthopedic Infection	-
GCF_037045865.1	PRJNA224116	SAMN40125645	China	2021	human_related	clinical	coastal	Homo sapiens	coastal area	-	orthopedic Infection	-
GCF_037045905.1	PRJNA224116	SAMN40125648	China	2022	human_related	clinical	coastal	Homo sapiens	coastal area	-	orthopedic Infection	-
GCF_002837035.1	PRJNA224116	SAMN07178308	China	2014	human_related	clinical	sputum	Homo sapiens	sputum	-	Avian influenza H7N9 virus infection	-
GCF_002837005.1	PRJNA224116	SAMN07178309	China	2014	human_related	clinical	sputum	Homo sapiens	sputum	-	Avian influenza H7N9 virus infection	-
GCF_006366445.1	PRJNA224116	SAMN08471713	China	2014	human_related	clinical	sputum	Homo sapiens	sputum	-	H7N9	-
GCF_006366245.1	PRJNA224116	SAMN08471728	China	2014	human_related	clinical	sputum	Homo sapiens	sputum	-	H7N9	-
GCF_006365655.1	PRJNA224116	SAMN08471754	China	2014	human_related	clinical	sputum	Homo sapiens	sputum	-	H7N9	-
GCF_023913865.1	PRJNA224116	SAMN29132633	Israel	2020	human_related	environmental	missing	Homo sapiens	not applicable	environmental	not applicable	-
GCA_040600255.1	PRJNA1034534	SAMN38107974	China	2021	environment	hospital	mop	-	Cleaning room: mop handle	Cleaning room: mop handle	-	-
GCA_040600275.1	PRJNA1034534	SAMN38107973	China	2021	environment	hospital	trolley	-	Cleaning room: Cleaning trolley handle	Cleaning room: Cleaning trolley handle	-	-
GCA_040599255.1	PRJNA1034534	SAMN38108024	China	2021	environment	hospital	trolley	-	Cleaning room: Cleaning trolley cover	Cleaning room: Cleaning trolley cover	-	-
GCA_040605285.1	PRJNA1034534	SAMN38108186	China	2021	environment	hospital	trolley	-	Cleaning room: Cleaning trolley cover	Cleaning room: Cleaning trolley cover	-	-
GCA_016498225.1	PRJNA514245	SAMEA4513614	Viet Nam	2012	environment	hospital	ventilator	natural / free-living	Ventilator Associated pnuemonia	-	-	BAL505
GCA_016498245.1	PRJNA514245	SAMEA4513615	Viet Nam	2012	environment	hospital	ventilator	natural / free-living	Ventilator Associated pnuemonia	-	-	BAL543
GCA_016498145.1	PRJNA514245	SAMEA4513616	Viet Nam	2013	environment	hospital	ventilator	natural / free-living	Ventilator Associated pnuemonia	-	-	BAL719
GCA_040601305.1	PRJNA1034534	SAMN38107922	China	2021	environment	urban	overflow	-	inner-wall of overflows	inner-wall of overflows	-	-
GCA_040600865.1	PRJNA1034534	SAMN38107945	China	2021	environment	urban	overflow	-	inner-wall of overflows	inner-wall of overflows	-	-
GCA_040600705.1	PRJNA1034534	SAMN38107951	China	2021	environment	urban	overflow	-	inner-wall of overflows	inner-wall of overflows	-	-
GCA_040600455.1	PRJNA1034534	SAMN38107963	China	2021	environment	urban	overflow	-	inner-wall of overflows	inner-wall of overflows	-	-
GCA_040599695.1	PRJNA1034534	SAMN38108002	China	2021	environment	urban	overflow	-	inner-wall of overflows	inner-wall of overflows	-	-
GCA_040599335.1	PRJNA1034534	SAMN38108020	China	2021	environment	urban	overflow	-	inner-wall of overflows	inner-wall of overflows	-	-
GCA_040598335.1	PRJNA1034534	SAMN38108070	China	2021	environment	urban	overflow	-	inner-wall of overflows	inner-wall of overflows	-	-
GCA_040605355.1	PRJNA1034534	SAMN38108183	China	2021	environment	urban	overflow	-	inner-wall of overflows	inner-wall of overflows	-	-
GCA_040604495.1	PRJNA1034534	SAMN38108228	China	2021	environment	urban	overflow	-	inner-wall of overflows	inner-wall of overflows	-	-
GCA_040604035.1	PRJNA1034534	SAMN38108248	China	2021	environment	urban	overflow	-	inner-wall of overflows	inner-wall of overflows	-	-
GCA_040603895.1	PRJNA1034534	SAMN38108253	China	2021	environment	urban	overflow	-	inner-wall of overflows	inner-wall of overflows	-	-
GCA_040603195.1	PRJNA1034534	SAMN38108292	China	2021	environment	urban	overflow	-	inner-wall of overflows	inner-wall of overflows	-	-
GCA_040602975.1	PRJNA1034534	SAMN38108301	China	2021	environment	urban	overflow	-	inner-wall of overflows	inner-wall of overflows	-	-
GCA_040602515.1	PRJNA1034534	SAMN38108324	China	2021	environment	urban	overflow	-	inner-wall of overflows	inner-wall of overflows	-	-
GCA_040602475.1	PRJNA1034534	SAMN38108327	China	2021	environment	urban	overflow	-	inner-wall of overflows	inner-wall of overflows	-	-
GCA_040601785.1	PRJNA1034534	SAMN38107898	China	2021	environment	urban	sink	-	Inside sink drains	Inside sink drains	-	-
GCA_040601025.1	PRJNA1034534	SAMN38107935	China	2021	environment	urban	sink	-	Inside sink drains	Inside sink drains	-	-
GCA_040599355.1	PRJNA1034534	SAMN38108019	China	2021	environment	urban	sink	-	Inside sink drains	Inside sink drains	-	-
GCA_040603955.1	PRJNA1034534	SAMN38108252	China	2021	environment	urban	sink	-	Inside sink drains	Inside sink drains	-	-
GCA_040603235.1	PRJNA1034534	SAMN38108289	China	2021	environment	urban	sink	-	Inside sink drains	Inside sink drains	-	-
GCA_040602955.1	PRJNA1034534	SAMN38108306	China	2021	environment	urban	sink	-	Inside sink drains	Inside sink drains	-	-
GCA_040602455.1	PRJNA1034534	SAMN38108326	China	2021	environment	urban	sink	-	Inside sink drains	Inside sink drains	-	-
GCA_040602425.1	PRJNA1034534	SAMN38108328	China	2021	environment	urban	sink	-	Inside sink drains	Inside sink drains	-	-
GCA_042927685.1	PRJNA514245	SAMN40259771	Romania	2020	environment	water	hospital_sewage	-	Enviromental	Waste waters Hospital Sewage	-	20034 CNE1
GCF_032941715.1	PRJNA224116	SAMN26898552	Germany	Missing	animal	farm	milk	-	Tankmilk	Whole Organism	-	Not collected
GCF_032941655.1	PRJNA224116	SAMN26898553	Germany	Missing	animal	farm	milk	-	Tankmilk	Whole Organism	-	Not collected
GCF_032941635.1	PRJNA224116	SAMN26898554	Germany	Missing	animal	farm	milk	-	Tankmilk	Whole Organism	-	Not collected
GCF_032941605.1	PRJNA224116	SAMN26898555	Germany	Missing	animal	farm	milk	-	Tankmilk	Whole Organism	-	Not collected
GCF_024705725.1	PRJNA224116	SAMN26898556	Germany	Missing	animal	farm	milk	-	Tankmilk	Whole Organism	-	Not collected
GCF_032944235.1	PRJNA224116	SAMN26898557	Germany	Missing	animal	farm	milk	-	Tankmilk	Whole Organism	-	Not collected
GCF_032944255.1	PRJNA224116	SAMN26898558	Indonesia	Missing	animal	farm	milk	-	Tankmilk	Whole Organism	-	Not collected
GCF_032941395.1	PRJNA224116	SAMN26898560	Indonesia	Missing	animal	farm	milk	-	Tankmilk	Whole Organism	-	Not collected
GCF_032941345.1	PRJNA224116	SAMN26898561	Indonesia	Missing	animal	farm	milk	-	Tankmilk	Whole Organism	-	Not collected
GCF_032941335.1	PRJNA224116	SAMN26898562	Indonesia	Missing	animal	farm	milk	-	Tankmilk	Whole Organism	-	Not collected
GCF_032941245.1	PRJNA224116	SAMN26898563	Indonesia	Missing	animal	farm	milk	-	Tankmilk	Whole Organism	-	Not collected
GCF_032941225.1	PRJNA224116	SAMN26898564	Indonesia	Missing	animal	farm	milk	-	Tankmilk	Whole Organism	-	Not collected
GCF_032941065.1	PRJNA224116	SAMN26898565	Indonesia	Missing	animal	farm	milk	-	Tankmilk	Whole Organism	-	Not collected
GCF_032941005.1	PRJNA224116	SAMN26898566	Indonesia	Missing	animal	farm	milk	-	Tankmilk	Whole Organism	-	Not collected
GCA_019903235.1	PRJNA607827	SAMN15646565	Finland	na	environment	industrial	paper_mill	-	paper pulp mill	-	-	-
GCA_002386695.1	PRJNA348753	SAMN06452780	USA	not applicable	environment	wood	wood	-	wood	metagenomic assembly	-	UBA4598
GCA_002364895.1	PRJNA348753	SAMN06455687	USA	not applicable	environment	wood	wood	-	wood	metagenomic assembly	-	UBA3169
GCF_045065535.1	PRJNA224116	SAMN41177283	missing	missing	environment	food	precooked	missing	precooked food	-	missing	-
GCF_009428985.1	1	SAMN09244198	India	Missing	human related	clinical_sample	missing	Homo sapiens	Missing	-	-	-
GCF_001420505.1	2	SAMN04054373	South Africa	Missing	human related	clinical_sample	missing	Homo sapiens	Missing	-	-	-
